# Supplementary material for: Secretory IgA dysfunction underlies poor prognosis in Fusobacterium-infected colorectal cancer
Source: Gut Microbes. 2025 Jul 16;17(1):2528428. doi: 10.1080/19490976.2025.2528428 (PMC12269704; doi:10.1080/19490976.2025.2528428)
Supplement: Supplemental Material [file KGMI_A_2528428_SM0975.zip]

Archive with 2 entries (2 files):
- Supplementary Figures_20250616.pdf
- Supplementary Tables_20250617.xlsx
