# Supplementary material for: Secretory IgA dysfunction underlies poor prognosis in Fusobacterium-infected colorectal cancer
Source: Gut Microbes. 2025 Jul 16;17(1):2528428. doi: 10.1080/19490976.2025.2528428 (PMC12269704; doi:10.1080/19490976.2025.2528428)
Supplement: Supplemental Material [file KGMI_A_2528428_SM0975.zip › Supplementary Tables_20250617.xlsx]

## Sheet: S1
Supplementary Table 1. Patient clinical information for the discovery cohort
#	Sample	Sex	Age	Stage	TNM stage	MSI	KRAS	NRAS	Pathology	Primary tumor location	Sideness	lymphovascular_invasion	perineural_invasion	Fusobacterium positivity
1	YCC-150	M	39	3	T3 N1a M0	MSS	wild	wild	mucinous adenocarcinoma with signet-ring cell component	trans	right	neg	neg	NEG
2	YCC-151	M	73	4	T3 N0 M1	MSS	wild	wild	adenocarcinoma	trans	right	neg	neg	NEG
3	YCC-155	M	69	2	T3 N0 M0	MSS	wild	wild	adenocarcinoma	trans	right	neg	neg	POS
4	YCC-162	F	50	3	T3 N1a M0	MSS	wild	wild	adenocarcinoma	sigmoid	left	neg	neg	POS
5	YCC-166	F	56	3	T3 N1b M0	MSS	G13D	wild	adenocarcinoma	sigmoid	left	neg	neg	POS
6	YCC-172	F	63	2	T3 N0	MSS	G12V	wild	adenocarcinoma	ascending	right	neg	neg	POS
7	YCC-175	M	60	1	T1 N0 M0	MSS	wild	wild	adenocarcinoma	cecum	right	neg	neg	NEG
8	YCC-180	F	81	3	T3 N1a M0	MSS	wild	wild	adenocarcinoma	rectum	left	pos	pos	NEG
9	YCC-186	M	68	3	T3 N1a M0	MSS	G12D	wild	adenocarcinoma	rectum	left	neg	pos	POS
10	YCC-187	M	45	4	T3 N0 M1	MSS	wild	wild	adenocarcinoma	sigmoid	left	neg	pos	NEG
11	YCC-189	M	65	1	T2 N0 M0	MSS	G12D	wild	adenocarcinoma	rectum	left	neg	pos	NEG
12	YCC-190	F	54	3	T3 N1 M0	MSS	G13D	wild	adenocarcinoma	sigmoid	left	pos	pos	POS
13	YCC-191	F	58	2	T3 N0 M0	MSS	wild	wild	adenocarcinoma	sigmoid	left	neg	neg	NEG
14	YCC-192	M	75	2	T3 N0 M0	MSS	wild	wild	adenocarcinoma	sigmoid	left	neg	neg	POS
15	YCC-194	M	56	4	T3 N0 M1	MSS	wild	wild	adenocarcinoma	sigmoid	left	neg	neg	NEG
16	YCC-195	M	73	1	T1 N0 M0	MSS	G12D	wild	adenocarcinoma	trans	right	neg	neg	NEG
17	YCC-197	F	61	3	T3 N1b M0	MSS	G12C	wild	adenocarcinoma	ascending	right	neg	neg	POS
18	YCC-211	M	84	2	T3 N0 M0	MSS	G12V	wild	adenocarcinoma	ascending	right	neg	neg	POS
19	YCC-212	M	80	2	T3 N0 M0	MSS	G12D	wild	adenocarcinoma	sigmoid	left	neg	neg	NEG
20	YCC-223	F	68	3	T3 N1b M0	MSS	G12V	wild	adenocarcinoma	sigmoid	left	neg	neg	POS
21	YCC-225	M	68	2	T3 N0 M0	MSS	wild	wild	adenocarcinoma	ascending	right	pos	neg	NEG
22	YCC-227	F	50	2	T3 N0 M0	MSS	Q61H	wild	adenocarcinoma	rectosigmoid junction	left	neg	pos	NEG
23	YCC-230	M	20	3	T3 N1b M0	MSS	wild	wild	adenocarcinoma	sigmoid	left	pos	pos	POS
24	YCC-231	M	71	2	T3 N0 M0	MSS	Q61H	wild	adenocarcinoma	rectum	left	pos	pos	POS

## Sheet: S2
Supplementary Table 2a. Cell counts of each cell type of discovery cohort
Sample	Fusobacterium positivity	No. detected cell	No. cell after QC	Remained cell (%)	No. immune cell	IgA Plasma	Memory B	Naive T	M2 Macrophage	Naive B	Helper T	Cytotoxic T	Treg	gdT	IgG Plasma	Mast	CD16+ NK	M1 Macrophage	NKT	DC	Migratory DC	ILC3	Monocyte	Tfh	pDC	CD16- NK	GC B
YCC-150	NEG	9873	7336	0.743	6020	1240	716	715	79	369	417	441	421	139	267	338	216	23	130	23	24	93	53	180	12	109	15
YCC-151	NEG	9987	6372	0.638	4818	630	406	360	260	206	375	455	356	438	53	25	425	100	209	87	102	48	26	49	157	37	14
YCC-155	POS	8957	6416	0.7163	4854	692	397	536	37	331	539	355	349	675	80	212	128	7	213	13	24	150	2	47	2	55	10
YCC-162	POS	11820	9429	0.7977	5470	624	419	851	238	115	935	411	431	127	213	93	316	80	90	72	154	58	19	56	43	100	25
YCC-166	POS	7462	3142	0.4211	2181	87	413	160	41	716	77	104	93	79	29	83	28	27	39	15	11	11	15	64	1	9	79
YCC-172	POS	17271	12693	0.7349	4638	878	937	248	246	284	184	413	184	170	101	116	85	55	79	94	114	36	27	56	8	31	292
YCC-175	NEG	12640	6699	0.53	4308	265	639	1234	131	427	448	222	260	120	29	21	34	20	76	41	114	20	10	117	4	26	50
YCC-180	NEG	3432	1301	0.3791	469	83	68	25	95	17	15	20	10	4	7	15	17	21	6	17	10	4	6	18	2	3	6
YCC-186	POS	11576	9698	0.8378	8178	1614	1363	783	47	1472	598	372	284	593	210	151	139	13	277	26	28	41	6	76	8	54	23
YCC-187	NEG	9054	7060	0.7798	5790	408	1435	967	393	631	449	302	246	175	59	14	83	91	84	96	72	95	15	71	10	74	20
YCC-189	NEG	11451	6541	0.5712	3731	602	364	297	419	170	326	372	180	90	196	151	46	68	68	103	71	62	15	68	7	21	35
YCC-190	POS	9921	5198	0.5239	3512	215	383	368	367	281	210	312	236	91	39	85	111	175	62	60	98	32	310	32	4	23	18
YCC-191	NEG	16126	9725	0.6031	6368	374	587	550	871	247	624	761	532	153	114	89	178	255	112	190	235	62	225	127	16	40	26
YCC-192	POS	12894	10466	0.8117	7565	940	1471	490	143	805	346	782	295	582	106	93	251	46	235	46	53	220	18	57	359	78	149
YCC-194	NEG	18086	14182	0.7841	9120	1178	399	309	2553	141	217	369	265	128	429	654	402	875	86	326	119	120	387	26	78	39	20
YCC-195	NEG	10602	6153	0.5804	4029	661	190	259	325	134	226	157	93	151	128	805	69	249	64	122	63	176	39	20	40	53	5
YCC-197	POS	10228	8016	0.7837	5359	1018	419	415	400	210	403	365	317	253	176	202	156	283	279	151	42	46	54	55	64	42	9
YCC-211	POS	14427	11546	0.8003	2410	464	80	130	343	53	122	201	90	66	119	67	114	93	35	76	268	20	40	2	10	10	7
YCC-212	NEG	5043	2033	0.4031	945	437	81	53	17	21	19	42	17	24	66	5	6	13	41	6	1	4	28	20	3	2	39
YCC-223	POS	14582	10268	0.7042	4790	891	664	285	484	322	238	256	121	253	158	196	136	182	96	95	55	201	50	19	20	60	8
YCC-225	NEG	7485	2279	0.3045	1122	154	45	118	133	9	138	65	49	24	17	118	55	22	26	40	45	26	7	13	4	12	2
YCC-227	NEG	10186	7647	0.7507	5861	1152	503	302	829	473	272	326	188	144	133	421	95	282	58	227	105	89	75	29	99	47	12
YCC-230	POS	17992	12829	0.713	6204	2324	197	333	49	137	240	156	476	77	1724	64	38	50	60	7	19	32	66	53	14	35	53
YCC-231	POS	9551	5858	0.6133	1462	94	98	43	364	37	78	44	139	29	40	49	40	97	25	47	93	11	72	11	26	19	6
Supplementary Table 2b. Cell count for different Fn infection status for each cell type
Cell Count	IgA Plasma	Memory B	Naive T	M2 Macrophage	Naive B	Helper T	Cytotoxic T	Treg	gdT	IgG Plasma	Mast	CD16+ NK	M1 Macrophage	NKT	DC	Migratory DC	ILC3	Monocyte	Tfh	pDC	CD16- NK	GC B
Fn(-)	7184	5433	5189	6105	2845	3526	3532	2617	1590	1498	2656	1626	2019	960	1278	961	799	886	738	432	463	244
Fn(+)	9841	6841	4642	2759	4763	3970	3771	3015	2995	2995	1411	1542	1108	1490	702	959	858	679	528	559	516	679
Supplementary Table 2c. Pearson residuals between Fn infection status for each cell type
Pearson Residual	IgA Plasma	Memory B	Naive T	M2 Macrophage	Naive B	Helper T	Cytotoxic T	Treg	gdT	IgG Plasma	Mast	CD16+ NK	M1 Macrophage	NKT	DC	Migratory DC	ILC3	Monocyte	Tfh	pDC	CD16- NK	GC B
Fn(-)	-0.170717	3.37768	16.011	38.5029	-6.55542	6.33333	7.99298	4.82977	-7.91788	-9.21684	22.5812	7.82838	19.1644	-2.35837	15.2353	5.2361	3.71717	8.71915	8.76164	0.634442	2.41138	-7.40375
Fn(+)	0.146116	-2.89094	-13.7037	-32.9544	5.61075	-5.42067	-6.84115	-4.13378	6.77688	7.88865	-19.3271	-6.70028	-16.4028	2.01852	-13.0398	-4.48155	-3.18151	-7.46268	-7.49905	-0.543016	-2.06389	6.33684

## Sheet: S3
Supplementary Table 3. TCGA-COAD bulk RNA-seq data information
barcode	patient	sample	is_ffpe	sample_type	ajcc_pathologic_stage	ajcc_pathologic_t	ajcc_pathologic_n	ajcc_pathologic_m	msi	age	sex	site_of_resection_or_biopsy	vital_status	project_id	OS	OS.time	PFI	PFI.time	pathseq_fuso_score_norm	pathseq_fuso_label	pathseq_whole_read_count_log10	IGAM_score
TCGA-AZ-4614-01A-01R-1410-07	TCGA-AZ-4614	TCGA-AZ-4614-01A	FALSE	Primary Tumor	Stage IVA	T4a	N1	M1	MSI-L	71	FEMALE	Cecum	Dead	TCGA-COAD	1	172	1	172	0.0031326	POS	4.511	0.131874
TCGA-AA-A00U-01A-01R-A002-07	TCGA-AA-A00U	TCGA-AA-A00U-01A	FALSE	Primary Tumor	Stage IIIB	T3	N1	M0	MSS	50	MALE	Ascending colon	Alive	TCGA-COAD	0	518	0	518	0.0444287	POS	4.22381	0.177808
TCGA-CM-6169-01A-11R-1653-07	TCGA-CM-6169	TCGA-CM-6169-01A	FALSE	Primary Tumor	Stage IIA	T3	N0	M0	MSS	67	MALE	Cecum	Alive	TCGA-COAD	0	396	0	396	0	NEG	3.91714	0.237622
TCGA-AA-3552-01A-01R-0821-07	TCGA-AA-3552	TCGA-AA-3552-01A	FALSE	Primary Tumor	Stage IIIC	T3	N2	M0	MSS	85	MALE	Cecum	Dead	TCGA-COAD	1	396	1	122	0.0183125	POS	4.76175	0.257833
TCGA-SS-A7HO-01A-21R-A37K-07	TCGA-SS-A7HO	TCGA-SS-A7HO-01A	FALSE	Primary Tumor	Stage IIB	T4a	N0	M0	MSS	44	FEMALE	Cecum	Alive	TCGA-COAD	0	1829	1	506	4.76e-06	NEG	4.75282	0.127696
TCGA-AZ-6605-01A-11R-1839-07	TCGA-AZ-6605	TCGA-AZ-6605-01A	FALSE	Primary Tumor	Stage IIIB	T4	N1	M0	MSS	77	MALE	Ascending colon	Dead	TCGA-COAD	1	159	0	159	0	NEG	4.5727	0.267706
TCGA-CA-6717-01A-11R-1839-07	TCGA-CA-6717	TCGA-CA-6717-01A	FALSE	Primary Tumor	Stage IIA	T3	N0	M0	MSS	57	MALE	Ascending colon	Alive	TCGA-COAD	0	388	0	388	0	NEG	4.55365	0.251913
TCGA-AD-6965-01A-11R-1928-07	TCGA-AD-6965	TCGA-AD-6965-01A	FALSE	Primary Tumor	Stage IIIC	T4a	N2b	M0	MSS	62	MALE	Cecum	Alive	TCGA-COAD	0	805	1	648	0	NEG	4.45738	0.16228
TCGA-AA-A022-01A-21R-A16W-07	TCGA-AA-A022	TCGA-AA-A022-01A	FALSE	Primary Tumor	Stage II	T4	N0	M0	MSI-H	88	FEMALE	Cecum	Alive	TCGA-COAD	0	0	0	0	0.107487	POS	4.55829	0.277955
TCGA-AA-3680-01A-01R-0905-07	TCGA-AA-3680	TCGA-AA-3680-01A	FALSE	Primary Tumor	Stage IV	T4	N2	M1	MSI-L	67	FEMALE	Cecum	Dead	TCGA-COAD	1	335	1	335	0.118897	POS	4.15779	0.236567
TCGA-A6-6650-01A-11R-1774-07	TCGA-A6-6650	TCGA-A6-6650-01A	FALSE	Primary Tumor	Stage IIA	T3	N0	M0		69	FEMALE	Ascending colon	Alive	TCGA-COAD	0	627	0	627	1.18e-05	NEG	4.57209	0.187959
TCGA-G4-6311-01A-11R-1723-07	TCGA-G4-6311	TCGA-G4-6311-01A	FALSE	Primary Tumor	Stage III	T3	N1	MX	MSS	80	MALE	Ascending colon	Alive	TCGA-COAD	0	1199	0	1199	3.42e-05	NEG	4.4814	0.221969
TCGA-AA-3815-01A-01R-1022-07	TCGA-AA-3815	TCGA-AA-3815-01A	FALSE	Primary Tumor	Stage IIA	T3	N0	M0	MSI-H	65	FEMALE	Cecum	Alive	TCGA-COAD	0	1005	0	1005	0.739768	POS	4.68585	0.252093
TCGA-CK-4951-01A-01R-1410-07	TCGA-CK-4951	TCGA-CK-4951-01A	FALSE	Primary Tumor	Stage IIA	T3	N0	M0	MSI-H	79	FEMALE	Ascending colon	Dead	TCGA-COAD	1	2134	1	480	0.00310398	POS	4.09482	0.210838
TCGA-CK-4952-01A-01R-1723-07	TCGA-CK-4952	TCGA-CK-4952-01A	FALSE	Primary Tumor	Stage IIIC	T4	N2	M0	MSS	48	FEMALE	Ascending colon	Alive	TCGA-COAD	0	475	0	475	0.349044	POS	4.63266	0.175848
TCGA-AZ-4315-01A-01R-1410-07	TCGA-AZ-4315	TCGA-AZ-4315-01A	FALSE	Primary Tumor	Stage IIA	T3	N0	M0	MSS	61	MALE	Cecum	Alive	TCGA-COAD	0	1776	0	1776	0.014974	POS	4.60443	0.219823
TCGA-AA-3869-01A-01R-1022-07	TCGA-AA-3869	TCGA-AA-3869-01A	FALSE	Primary Tumor	Stage IV	T4	N2	M1	MSS	76	MALE	Cecum	Dead	TCGA-COAD	1	822	1	822	0.0451772	POS	4.39168	0.20497
TCGA-G4-6626-01A-11R-1774-07	TCGA-G4-6626	TCGA-G4-6626-01A	FALSE	Primary Tumor	Stage IIA	T3	N0	M0	MSS	90	MALE	Ascending colon	Dead	TCGA-COAD	1	1422	0	1422	0.112471	POS	4.61378	0.164188
TCGA-CM-4744-01A-01R-A32Z-07	TCGA-CM-4744	TCGA-CM-4744-01A	FALSE	Primary Tumor	Stage I	T2	N0	M0	MSS	69	MALE	Cecum	Alive	TCGA-COAD	0	609	0	609	0.00376839	POS	5.15328	0.208405
TCGA-D5-5540-01A-01R-1653-07	TCGA-D5-5540	TCGA-D5-5540-01A	FALSE	Primary Tumor	Stage IIA	T3	N0	M0	MSI-L	73	MALE	Cecum	Alive	TCGA-COAD	0	1706	0	1706	0	NEG	4.49192	0.118891
TCGA-AA-3518-01A-02R-0826-07	TCGA-AA-3518	TCGA-AA-3518-01A	FALSE	Primary Tumor	Stage IIA	T3	N0	M0	MSI-H	81	FEMALE	Cecum	Alive	TCGA-COAD	0	31	0	31	0.00514033	POS	4.07748	0.250078
TCGA-CM-5863-01A-21R-1839-07	TCGA-CM-5863	TCGA-CM-5863-01A	FALSE	Primary Tumor	Stage IIIB	T3	N1b	M0	MSS	60	FEMALE	Ascending colon	Alive	TCGA-COAD	0	457	0	457	0.00061297	NEG	4.51403	0.221906
TCGA-DM-A280-01A-12R-A16W-07	TCGA-DM-A280	TCGA-DM-A280-01A	FALSE	Primary Tumor	Stage IIA	T3	N0	M0	MSS	70	FEMALE	Ascending colon	Dead	TCGA-COAD	1	236	0	236	0.14671	POS	4.71787	0.153648
TCGA-D5-6530-01A-11R-1723-07	TCGA-D5-6530	TCGA-D5-6530-01A	FALSE	Primary Tumor	Stage I	T2	N0	M0	MSI-H	53	MALE	Cecum	Alive	TCGA-COAD	0	621	0	621	1.93e-05	NEG	4.59636	0.234307
TCGA-AZ-6599-01A-11R-1774-07	TCGA-AZ-6599	TCGA-AZ-6599-01A	FALSE	Primary Tumor	Stage I	T2	N0	MX	MSS	72	MALE	Cecum	Dead	TCGA-COAD	1	206	0	206	0	NEG	4.63269	0.207667
TCGA-CM-6171-01A-11R-1653-07	TCGA-CM-6171	TCGA-CM-6171-01A	FALSE	Primary Tumor	Stage I	T2	N0	M0	MSI-H	77	FEMALE	Ascending colon	Alive	TCGA-COAD	0	427	0	427	0.0166542	POS	4.24699	0.170505
TCGA-AA-A00R-01A-01R-A002-07	TCGA-AA-A00R	TCGA-AA-A00R-01A	FALSE	Primary Tumor	Stage I	T2	N0	M0	MSI-H	64	FEMALE	Cecum	Alive	TCGA-COAD	0	30	0	30	0.388233	POS	4.29625	0.263084
TCGA-AA-A02E-01A-01R-A00A-07	TCGA-AA-A02E	TCGA-AA-A02E-01A	FALSE	Primary Tumor	Stage IV	T3	N1	M1	MSI-L	82	FEMALE	Cecum	Dead	TCGA-COAD	1	90	1	90	0.00287243	POS	4.37532	0.196501
TCGA-CM-5860-01A-01R-1653-07	TCGA-CM-5860	TCGA-CM-5860-01A	FALSE	Primary Tumor	Stage IIA	T3	N0	M0	MSS	44	MALE	Ascending colon	Alive	TCGA-COAD	0	974	0	974	0.00318825	POS	4.49806	0.215029
TCGA-AA-A00D-01A-01R-A002-07	TCGA-AA-A00D	TCGA-AA-A00D-01A	FALSE	Primary Tumor	Stage I	T2	N0	M0	MSS	70	MALE	Ascending colon	Alive	TCGA-COAD	0	578	0	578	0.00269454	POS	4.28625	0.258566
TCGA-G4-6628-01A-11R-1839-07	TCGA-G4-6628	TCGA-G4-6628-01A	FALSE	Primary Tumor	Stage I	T2	N0	M0	MSI-H	78	MALE	Cecum	Alive	TCGA-COAD	0	2424	0	2424	0	NEG	4.69123	0.230907
TCGA-AA-3492-01A-01R-1410-07	TCGA-AA-3492	TCGA-AA-3492-01A	FALSE	Primary Tumor	Stage II	T3	N0	M0	MSI-H	90	FEMALE	Ascending colon	Dead	TCGA-COAD	1	92	0	92	0.00680639	POS	5.27715	0.200421
TCGA-DM-A1DA-01A-11R-A155-07	TCGA-DM-A1DA	TCGA-DM-A1DA-01A	FALSE	Primary Tumor	Stage IIIC	T3	N2	M0	MSI-L	71	FEMALE	Cecum	Dead	TCGA-COAD	1	228	0	228	0	NEG	4.54913	0.179492
TCGA-AA-3864-01A-01R-1022-07	TCGA-AA-3864	TCGA-AA-3864-01A	FALSE	Primary Tumor	Stage II	T3	N0	M0	MSI-H	71	MALE	Cecum	Alive	TCGA-COAD	0	1612	0	1612	0.434191	POS	4.35116	0.223322
TCGA-F4-6856-01A-11R-1928-07	TCGA-F4-6856	TCGA-F4-6856-01A	FALSE	Primary Tumor	Stage I	T2	N0	M0	MSI-H	45	MALE	Cecum	Alive	TCGA-COAD	0	1074	0	1074	0.0171864	POS	4.50849	0.221066
TCGA-DM-A0X9-01A-11R-A155-07	TCGA-DM-A0X9	TCGA-DM-A0X9-01A	FALSE	Primary Tumor	Stage IIA	T3	N0	M0	MSS	71	FEMALE	Ascending colon	Alive	TCGA-COAD	0	3641	0	3641	0	NEG	4.66488	0.191489
TCGA-A6-5659-01A-01R-1653-07	TCGA-A6-5659	TCGA-A6-5659-01A	FALSE	Primary Tumor	Stage I	T2	N0	M0		82	MALE	Cecum	Alive	TCGA-COAD	0	926	0	926	8.72e-06	NEG	4.72084	0.166817
TCGA-AZ-6598-01A-11R-1774-07	TCGA-AZ-6598	TCGA-AZ-6598-01A	FALSE	Primary Tumor	Stage II	T3	N0	MX	MSI-H	77	FEMALE	Ascending colon	Dead	TCGA-COAD	1	1503	0	1503	7.87e-06	NEG	4.60332	0.178116
TCGA-CA-5796-01A-01R-1653-07	TCGA-CA-5796	TCGA-CA-5796-01A	FALSE	Primary Tumor	Stage IIA	T3	N0	M0	MSS	52	FEMALE	Ascending colon	Alive	TCGA-COAD	0	377	0	377	0	NEG	4.41697	0.250142
TCGA-AD-6889-01A-11R-1928-07	TCGA-AD-6889	TCGA-AD-6889-01A	FALSE	Primary Tumor	Stage IIA	T3	N0	M0	MSI-H	76	MALE	Ascending colon	Dead	TCGA-COAD	1	2532	1	1516	0.720267	POS	4.71203	0.186601
TCGA-CM-4751-01A-02R-1839-07	TCGA-CM-4751	TCGA-CM-4751-01A	FALSE	Primary Tumor	Stage IIIB	T3	N1b	M0	MSS	62	MALE	Cecum	Alive	TCGA-COAD	0	822	0	822	0	NEG	4.55236	0.245752
TCGA-AA-A00A-01A-01R-A002-07	TCGA-AA-A00A	TCGA-AA-A00A-01A	FALSE	Primary Tumor	Stage IIA	T3	N0	M0	MSI-H	80	MALE	Ascending colon	Alive	TCGA-COAD	0	1157	0	1157	0.0337513	POS	4.33852	0.226209
TCGA-D5-7000-01A-11R-A32Z-07	TCGA-D5-7000	TCGA-D5-7000-01A	FALSE	Primary Tumor	Stage I	T2	N0	M0	MSS	79	FEMALE	Cecum	Alive	TCGA-COAD	0	312	0	312	0.0285632	POS	4.64704	0.21235
TCGA-D5-6540-01A-11R-1723-07	TCGA-D5-6540	TCGA-D5-6540-01A	FALSE	Primary Tumor	Stage I	T2	N0	M0	MSI-H	66	MALE	Cecum	Alive	TCGA-COAD	0	491	0	491	0.00534201	POS	4.87487	0.175352
TCGA-CK-5912-01A-11R-1653-07	TCGA-CK-5912	TCGA-CK-5912-01A	FALSE	Primary Tumor	Stage I	T2	N0	MX	MSS	81	MALE	Cecum	Dead	TCGA-COAD	1	1493	0	1493	0	NEG	4.53547	0.195908
TCGA-AA-3930-01A-01R-1022-07	TCGA-AA-3930	TCGA-AA-3930-01A	FALSE	Primary Tumor	Stage IV	T3	N2	M1	MSI-L	66	MALE	Ascending colon	Dead	TCGA-COAD	1	61	1	61	1.06334	POS	4.43074	0.239584
TCGA-5M-AAT4-01A-11R-A41B-07	TCGA-5M-AAT4	TCGA-5M-AAT4-01A	FALSE	Primary Tumor	Stage IV	T3	N0	M1b	MSS	74	MALE	Ascending colon	Dead	TCGA-COAD	1	49	1	49	0.0126847	POS	4.74613	0.156212
TCGA-AA-A02R-01A-01R-A00A-07	TCGA-AA-A02R	TCGA-AA-A02R-01A	FALSE	Primary Tumor	Stage IIA	T3	N0	M0	MSI-H	84	FEMALE	Cecum	Dead	TCGA-COAD	1	670	1	670	0.00346782	POS	4.60028	0.223699
TCGA-A6-6649-01A-11R-1774-07	TCGA-A6-6649	TCGA-A6-6649-01A	FALSE	Primary Tumor	Stage IIIB	T3	N1b	M0	MSS	66	MALE	Ascending colon	Alive	TCGA-COAD	0	735	0	735	0.000706614	NEG	4.849	0.236772
TCGA-AY-4070-01A-01R-1113-07	TCGA-AY-4070	TCGA-AY-4070-01A	FALSE	Primary Tumor	Stage IIIC	T3	N2	M0	MSS	50	FEMALE	Cecum	Dead	TCGA-COAD	1	496	1	186	1.11144	POS	4.60796	0.25415
TCGA-DM-A0XD-01A-12R-A155-07	TCGA-DM-A0XD	TCGA-DM-A0XD-01A	FALSE	Primary Tumor	Stage IIA	T3	N0	M0	MSI-L	65	MALE	Cecum	Dead	TCGA-COAD	1	743	1	484	7.15e-05	NEG	4.87959	0.198986
TCGA-AU-6004-01A-11R-1723-07	TCGA-AU-6004	TCGA-AU-6004-01A	FALSE	Primary Tumor	Stage I	T2	N0	M0	MSI-H	69	FEMALE	Cecum	Alive	TCGA-COAD	0	824	0	824	0.31753	POS	4.63636	0.222148
TCGA-AA-A00E-01A-01R-A002-07	TCGA-AA-A00E	TCGA-AA-A00E-01A	FALSE	Primary Tumor	Stage IIA	T3	N0	M0	MSI-H	65	MALE	Ascending colon	Alive	TCGA-COAD	0	913	0	913	0.618681	POS	3.89713	0.237407
TCGA-CK-6747-01A-11R-1839-07	TCGA-CK-6747	TCGA-CK-6747-01A	FALSE	Primary Tumor	Stage IIA	T3	N0	MX	MSI-H	87	FEMALE	Cecum	Alive	TCGA-COAD	0	2523	0	2523	0	NEG	4.58106	0.229477
TCGA-DM-A1D8-01A-11R-A155-07	TCGA-DM-A1D8	TCGA-DM-A1D8-01A	FALSE	Primary Tumor	NA	T3	N1	NA	MSS	50	FEMALE	Ascending colon	Dead	TCGA-COAD	1	383	0	383	2.41e-05	NEG	4.596	0.126203
TCGA-AA-3522-01A-01R-0821-07	TCGA-AA-3522	TCGA-AA-3522-01A	FALSE	Primary Tumor	Stage IIA	T3	N0	M0	MSS	67	MALE	Ascending colon	Alive	TCGA-COAD	0	1127	0	1127	0.00388338	POS	4.48476	0.243138
TCGA-G4-6314-01A-11R-1723-07	TCGA-G4-6314	TCGA-G4-6314-01A	FALSE	Primary Tumor	Stage IV	T3	N2	M1	MSS	76	FEMALE	Cecum	Alive	TCGA-COAD	0	1093	1	38	0.000463727	NEG	4.59407	0.190188
TCGA-NH-A6GA-01A-11R-A37K-07	TCGA-NH-A6GA	TCGA-NH-A6GA-01A	FALSE	Primary Tumor	Stage IIIC	T4a	N2a	MX	MSS	58	MALE	Ascending colon	Dead	TCGA-COAD	1	302	1	6	0	NEG	4.77706	0.202596
TCGA-G4-6302-01A-11R-1723-07	TCGA-G4-6302	TCGA-G4-6302-01A	FALSE	Primary Tumor	Stage IIA	T3	N0	M0	MSI-H	90	FEMALE	Cecum	Dead	TCGA-COAD	1	2047	0	2047	0.0114696	POS	4.52039	0.227305
TCGA-AA-3862-01A-01R-1022-07	TCGA-AA-3862	TCGA-AA-3862-01A	FALSE	Primary Tumor	Stage IIA	T3	N0	M0	MSS	82	MALE	Ascending colon	Alive	TCGA-COAD	0	914	0	914	0.0151175	POS	4.73696	0.232009
TCGA-A6-2683-01A-01R-0821-07	TCGA-A6-2683	TCGA-A6-2683-01A	FALSE	Primary Tumor	Stage IV	T4	N0	M1	MSI-L	57	FEMALE	Ascending colon	Dead	TCGA-COAD	1	504	1	300	0.00762354	POS	4.70826	0.187345
TCGA-AA-3861-01A-01R-1022-07	TCGA-AA-3861	TCGA-AA-3861-01A	FALSE	Primary Tumor	Stage IIA	T3	N0	M0	MSI-L	72	MALE	Cecum	Alive	TCGA-COAD	0	914	0	914	0.0380801	POS	4.65015	0.276585
TCGA-DM-A28A-01A-21R-A32Y-07	TCGA-DM-A28A	TCGA-DM-A28A-01A	FALSE	Primary Tumor	Stage IIIC	T3	N2	M0	MSS	78	MALE	Cecum	Dead	TCGA-COAD	1	805	0	805	0	NEG	4.90091	0.163021
TCGA-QL-A97D-01A-12R-A41B-07	TCGA-QL-A97D	TCGA-QL-A97D-01A	FALSE	Primary Tumor	Stage I	T2	N0	MX	MSS	84	FEMALE	Cecum	Alive	TCGA-COAD	0	666	0	666	0.0103454	POS	4.59211	0.227406
TCGA-AA-3534-01A-01R-0821-07	TCGA-AA-3534	TCGA-AA-3534-01A	FALSE	Primary Tumor	Stage IIA	T3	N0	M0	MSS	78	FEMALE	Ascending colon	Alive	TCGA-COAD	0	882	0	882	1.91	POS	4.29662	0.203881
TCGA-DM-A1D4-01A-21R-A155-07	TCGA-DM-A1D4	TCGA-DM-A1D4-01A	FALSE	Primary Tumor	Stage IIA	T3	N0	M0	MSI-L	80	MALE	Cecum	Dead	TCGA-COAD	1	2821	1	1920	0.00146703	POS	4.49265	0.176539
TCGA-CK-4950-01A-01R-1723-07	TCGA-CK-4950	TCGA-CK-4950-01A	FALSE	Primary Tumor	Stage IIIB	T3	N1	M0	MSS	68	FEMALE	Cecum	Alive	TCGA-COAD	0	2599	0	2599	0.00416321	POS	4.79235	0.280607
TCGA-AD-6901-01A-11R-1928-07	TCGA-AD-6901	TCGA-AD-6901-01A	FALSE	Primary Tumor	NA	T3	N0	MX	MSI-L	78	MALE	Cecum	Dead	TCGA-COAD	1	682	1	468	0.00182106	POS	4.53686	0.187174
TCGA-DM-A1HA-01A-11R-A155-07	TCGA-DM-A1HA	TCGA-DM-A1HA-01A	FALSE	Primary Tumor	Stage IIIC	T3	N2	M0	MSS	82	MALE	Ascending colon	Alive	TCGA-COAD	0	4000	0	4000	0	NEG	4.8308	0.114217
TCGA-AA-A02Y-01A-43R-A32Y-07	TCGA-AA-A02Y	TCGA-AA-A02Y-01A	FALSE	Primary Tumor	Stage I	T2	N0	M0	MSS	73	MALE	Cecum	Alive	TCGA-COAD	0	1216	0	1216	0.000476095	NEG	4.77837	0.184756
TCGA-AA-3525-01A-02R-0826-07	TCGA-AA-3525	TCGA-AA-3525-01A	FALSE	Primary Tumor	Stage IIIB	T3	N1	M0	MSI-H	90	MALE	Ascending colon	Alive	TCGA-COAD	0	245	0	245	0.968376	POS	4.25066	0.271119
TCGA-CM-4752-01A-01R-1410-07	TCGA-CM-4752	TCGA-CM-4752-01A	FALSE	Primary Tumor	Stage IIA	T3	N0	M0	MSS	58	MALE	Ascending colon	Alive	TCGA-COAD	0	396	0	396	0.035709	POS	4.45165	0.242148
TCGA-CM-6680-01A-11R-1839-07	TCGA-CM-6680	TCGA-CM-6680-01A	FALSE	Primary Tumor	Stage IIIB	T3	N2a	M0	MSS	78	FEMALE	Cecum	Alive	TCGA-COAD	0	366	0	366	0.0135001	POS	4.77198	0.229169
TCGA-AD-A5EK-01A-11R-A28H-07	TCGA-AD-A5EK	TCGA-AD-A5EK-01A	FALSE	Primary Tumor	Stage I	T2	N0	MX	MSS	51	MALE	Ascending colon	Alive	TCGA-COAD	0	500	0	500	0.000366397	NEG	4.89968	0.108139
TCGA-DM-A28H-01A-11R-A16W-07	TCGA-DM-A28H	TCGA-DM-A28H-01A	FALSE	Primary Tumor	Stage IIIC	T3	N2	M0	MSI-L	50	MALE	Cecum	Alive	TCGA-COAD	0	3561	1	484	0.181725	POS	4.79495	0.179266
TCGA-A6-6780-01A-11R-A278-07	TCGA-A6-6780	TCGA-A6-6780-01A	FALSE	Primary Tumor	Stage IIA	T3	N0	MX		74	MALE	Ascending colon	Alive	TCGA-COAD	0	612	0	612	0.288607	POS	5.09551	0.206108
TCGA-CM-5864-01A-01R-1653-07	TCGA-CM-5864	TCGA-CM-5864-01A	FALSE	Primary Tumor	Stage I	T2	N0	M0	MSS	60	MALE	Cecum	Alive	TCGA-COAD	0	457	0	457	0.000409822	NEG	4.61665	0.209998
TCGA-NH-A8F8-01A-72R-A41B-07	TCGA-NH-A8F8	TCGA-NH-A8F8-01A	FALSE	Primary Tumor	Stage IV	T4a	N2b	M1	MSS	79	MALE	Ascending colon	Dead	TCGA-COAD	1	511	1	511	0.0193352	POS	4.70862	0.182412
TCGA-AA-3949-01A-01R-1022-07	TCGA-AA-3949	TCGA-AA-3949-01A	FALSE	Primary Tumor	Stage IIIB	T3	N1	M0	MSI-H	87	FEMALE	Ascending colon	Alive	TCGA-COAD	0	791	0	791	0.886123	POS	4.40593	0.270629
TCGA-DM-A1D9-01A-11R-A155-07	TCGA-DM-A1D9	TCGA-DM-A1D9-01A	FALSE	Primary Tumor	Stage IIA	T3	N0	M0	MSS	67	FEMALE	Cecum	Alive	TCGA-COAD	0	4270	0	4270	0	NEG	4.60881	0.134772
TCGA-D5-6930-01A-11R-1928-07	TCGA-D5-6930	TCGA-D5-6930-01A	FALSE	Primary Tumor	Stage IIA	T3	N0	M0	MSI-H	67	MALE	Ascending colon	Alive	TCGA-COAD	0	406	0	406	0.00365803	POS	4.46722	0.259579
TCGA-AZ-4615-01A-01R-1410-07	TCGA-AZ-4615	TCGA-AZ-4615-01A	FALSE	Primary Tumor	Stage IIIB	T3	N1	M0	MSI-H	84	MALE	Cecum	Alive	TCGA-COAD	0	1002	1	688	0.00227773	POS	4.85963	0.206276
TCGA-CM-4743-01A-01R-1723-07	TCGA-CM-4743	TCGA-CM-4743-01A	FALSE	Primary Tumor	Stage IIA	T3	N0	M0	MSI-H	69	MALE	Ascending colon	Alive	TCGA-COAD	0	701	0	701	7.18e-05	NEG	4.56406	0.192716
TCGA-NH-A50U-01A-33R-A37K-07	TCGA-NH-A50U	TCGA-NH-A50U-01A	FALSE	Primary Tumor	Stage IVA	T4a	N0	M1a	MSS	42	MALE	Cecum	Dead	TCGA-COAD	1	334	1	276	0.00422252	POS	4.70438	0.133486
TCGA-AY-6196-01A-11R-1723-07	TCGA-AY-6196	TCGA-AY-6196-01A	FALSE	Primary Tumor	Stage IIIC	T3	N2b	NA	MSI-L	47	MALE	Ascending colon	Alive	TCGA-COAD	0	6	0	6	0	NEG	4.60989	0.301152
TCGA-AY-5543-01A-01R-1653-07	TCGA-AY-5543	TCGA-AY-5543-01A	FALSE	Primary Tumor	Stage IVA	T3	N1a	M1	MSS	65	FEMALE	Ascending colon	Alive	TCGA-COAD	0	1004	0	1004	0.00311631	POS	4.73232	0.203592
TCGA-CM-6167-01A-11R-1653-07	TCGA-CM-6167	TCGA-CM-6167-01A	FALSE	Primary Tumor	Stage IIIC	T3	N2b	M0	MSS	57	FEMALE	Cecum	Alive	TCGA-COAD	0	456	0	456	1.02e-05	NEG	4.42321	0.222956
TCGA-AA-3664-01A-01R-0905-07	TCGA-AA-3664	TCGA-AA-3664-01A	FALSE	Primary Tumor	Stage II	T3	N0	M0	MSS	74	FEMALE	Cecum	Alive	TCGA-COAD	0	1643	0	1643	1.93791	POS	4.25486	0.201181
TCGA-AA-3530-01A-01R-1022-07	TCGA-AA-3530	TCGA-AA-3530-01A	FALSE	Primary Tumor	Stage I	T2	N0	M0	MSS	80	MALE	Cecum	Alive	TCGA-COAD	0	580	0	580	0.0152934	POS	4.12483	0.248152
TCGA-AA-A01Q-01A-01R-A002-07	TCGA-AA-A01Q	TCGA-AA-A01Q-01A	FALSE	Primary Tumor	Stage II	T3	N0	M0	MSI-H	48	FEMALE	Ascending colon	Alive	TCGA-COAD	0	31	0	31	5.29054	POS	4.97339	0.188028
TCGA-A6-5661-01A-01R-1653-07	TCGA-A6-5661	TCGA-A6-5661-01A	FALSE	Primary Tumor	Stage IIA	T3	N0	M0	MSI-H	80	FEMALE	Ascending colon	Alive	TCGA-COAD	0	1020	0	1020	6.17e-05	NEG	4.01406	0.219168
TCGA-5M-AATE-01A-11R-A41B-07	TCGA-5M-AATE	TCGA-5M-AATE-01A	FALSE	Primary Tumor	Stage IIA	T3	N0	M0	MSS	76	MALE	Ascending colon	Alive	TCGA-COAD	0	1200	1	810	0	NEG	4.41631	0.185209
TCGA-AA-3681-01A-01R-0905-07	TCGA-AA-3681	TCGA-AA-3681-01A	FALSE	Primary Tumor	Stage III	T3	N1	M0	MSS	77	FEMALE	Cecum	Alive	TCGA-COAD	0	182	0	182	0.367641	POS	4.04988	0.260035
TCGA-D5-5538-01A-01R-1653-07	TCGA-D5-5538	TCGA-D5-5538-01A	FALSE	Primary Tumor	Stage IIIB	T3	N1b	M0	MSS	60	FEMALE	Cecum	Dead	TCGA-COAD	1	1661	1	1007	3.81e-05	NEG	4.49048	0.236873
TCGA-AA-3870-01A-01R-1022-07	TCGA-AA-3870	TCGA-AA-3870-01A	FALSE	Primary Tumor	Stage IV	T3	N2	M1	MSS	71	FEMALE	Ascending colon	Alive	TCGA-COAD	0	912	0	912	0.0830816	POS	4.3195	0.238958
TCGA-AD-5900-01A-11R-1653-07	TCGA-AD-5900	TCGA-AD-5900-01A	FALSE	Primary Tumor	Stage I	T2	N0	MX	MSI-H	67	MALE	Ascending colon	Alive	TCGA-COAD	0	370	0	370	3.15e-05	NEG	4.55015	0.224182
TCGA-AZ-6606-01A-11R-1839-07	TCGA-AZ-6606	TCGA-AZ-6606-01A	FALSE	Primary Tumor	Stage IV	T4	N2	M1	MSS	81	MALE	Cecum	Dead	TCGA-COAD	1	357	1	357	0.0270094	POS	4.57072	0.180384
TCGA-CA-6716-01A-11R-1839-07	TCGA-CA-6716	TCGA-CA-6716-01A	FALSE	Primary Tumor	Stage IIA	T3	N0	M0	MSS	65	MALE	Ascending colon	Alive	TCGA-COAD	0	371	0	371	0	NEG	4.55411	0.150403
TCGA-AA-3684-01A-02R-0905-07	TCGA-AA-3684	TCGA-AA-3684-01A	FALSE	Primary Tumor	Stage IV	T4	N2	M1	MSS	65	FEMALE	Cecum	Alive	TCGA-COAD	0	0	0	0	0.502848	POS	4.079	0.249162
TCGA-AA-3875-01A-01R-0905-07	TCGA-AA-3875	TCGA-AA-3875-01A	FALSE	Primary Tumor	Stage I	T1	N0	M0	MSS	78	FEMALE	Ascending colon	Alive	TCGA-COAD	0	549	0	549	0.0543517	POS	4.18971	0.243243
TCGA-G4-6297-01A-11R-1723-07	TCGA-G4-6297	TCGA-G4-6297-01A	FALSE	Primary Tumor	Stage IV	T3	N2	M1	MSS	55	FEMALE	Cecum	Alive	TCGA-COAD	0	2506	1	439	0.0458249	POS	4.62633	0.212521
TCGA-A6-5660-01A-01R-1653-07	TCGA-A6-5660	TCGA-A6-5660-01A	FALSE	Primary Tumor	Stage IIIC	T3	N2b	M0	MSS	73	MALE	Cecum	Alive	TCGA-COAD	0	888	0	888	0.00801663	POS	4.63995	0.166812
TCGA-CM-6168-01A-11R-1653-07	TCGA-CM-6168	TCGA-CM-6168-01A	FALSE	Primary Tumor	Stage IIA	T3	N0	M0	MSI-L	84	FEMALE	Ascending colon	Alive	TCGA-COAD	0	395	0	395	0.000497245	NEG	4.52609	0.218515
TCGA-G4-6588-01A-11R-1774-07	TCGA-G4-6588	TCGA-G4-6588-01A	FALSE	Primary Tumor	Stage IIA	T3	N0	M0	MSI-H	58	FEMALE	Cecum	Alive	TCGA-COAD	0	796	0	796	0.611629	POS	4.53914	0.168941
TCGA-CM-5348-01A-21R-1723-07	TCGA-CM-5348	TCGA-CM-5348-01A	FALSE	Primary Tumor	Stage IIIB	T3	N1a	M0	MSS	72	MALE	Cecum	Alive	TCGA-COAD	0	699	0	699	0	NEG	4.56958	0.152252
TCGA-G4-6295-01A-11R-1723-07	TCGA-G4-6295	TCGA-G4-6295-01A	FALSE	Primary Tumor	Stage II	T3	N0	M0	MSI-L	70	FEMALE	Cecum	Alive	TCGA-COAD	0	254	0	254	0	NEG	4.54822	0.239024
TCGA-A6-2677-01A-01R-0821-07	TCGA-A6-2677	TCGA-A6-2677-01A	FALSE	Primary Tumor	Stage IIIC	T3	N2	M0		68	FEMALE	Cecum	Dead	TCGA-COAD	1	740	0	740	0.603657	POS	4.40608	0.1609
TCGA-AA-A00N-01A-02R-A00A-07	TCGA-AA-A00N	TCGA-AA-A00N-01A	FALSE	Primary Tumor	Stage IIB	T4	N0	M0	MSI-L	75	MALE	Cecum	Dead	TCGA-COAD	1	122	1	122	0.0152954	POS	4.56718	0.19464
TCGA-AA-3520-01A-01R-0821-07	TCGA-AA-3520	TCGA-AA-3520-01A	FALSE	Primary Tumor	Stage II	T3	N0	M0	MSI-L	86	FEMALE	Ascending colon	Alive	TCGA-COAD	0	731	0	731	0.00974267	POS	4.23175	0.230509
TCGA-A6-5665-01A-01R-1653-07	TCGA-A6-5665	TCGA-A6-5665-01A	FALSE	Primary Tumor	Stage IIA	T3	N0	M0	MSI-H	84	FEMALE	Ascending colon	Alive	TCGA-COAD	0	671	1	529	0.0120386	POS	4.43505	0.227158
TCGA-AA-A03F-01A-11R-A16W-07	TCGA-AA-A03F	TCGA-AA-A03F-01A	FALSE	Primary Tumor	Stage III	T3	N2	M0	MSS	90	FEMALE	Cecum	Dead	TCGA-COAD	1	549	1	549	0.0796891	POS	4.58751	0.267864
TCGA-QG-A5YW-01A-11R-A28H-07	TCGA-QG-A5YW	TCGA-QG-A5YW-01A	FALSE	Primary Tumor	Stage IIIC	T3	N2b	MX	MSI-L	55	FEMALE	Cecum	Alive	TCGA-COAD	0	896	0	896	0.00865221	POS	4.81537	0.257646
TCGA-DM-A285-01A-11R-A16W-07	TCGA-DM-A285	TCGA-DM-A285-01A	FALSE	Primary Tumor	Stage IV	T3	N2	M1	MSS	71	FEMALE	Ascending colon	Dead	TCGA-COAD	1	179	0	179	0.00701395	POS	4.68734	0.137625
TCGA-AA-3496-01A-21R-1839-07	TCGA-AA-3496	TCGA-AA-3496-01A	FALSE	Primary Tumor	Stage II	T3	N0	M0	MSI-L	83	FEMALE	Ascending colon	Alive	TCGA-COAD	0	31	0	31	0.00821191	POS	4.64214	0.2564
TCGA-AA-A02K-01A-03R-A32Y-07	TCGA-AA-A02K	TCGA-AA-A02K-01A	FALSE	Primary Tumor	Stage IV	T4	N2	M1	MSS	50	MALE	Ascending colon	Dead	TCGA-COAD	1	426	1	306	0.0091157	POS	4.51778	0.171128
TCGA-AA-3543-01A-01R-0826-07	TCGA-AA-3543	TCGA-AA-3543-01A	FALSE	Primary Tumor	Stage I	T2	N0	M0	MSI-H	84	MALE	Ascending colon	Alive	TCGA-COAD	0	30	0	30	4.57e-05	NEG	4.27059	0.262962
TCGA-AA-3821-01A-01R-1022-07	TCGA-AA-3821	TCGA-AA-3821-01A	FALSE	Primary Tumor	Stage I	T2	N0	M0	MSI-H	81	FEMALE	Ascending colon	Alive	TCGA-COAD	0	31	0	31	0.0343829	POS	4.34949	0.169534
TCGA-AZ-5407-01A-01R-1723-07	TCGA-AZ-5407	TCGA-AZ-5407-01A	FALSE	Primary Tumor	Stage I	T1	N0	M0	MSS	51	FEMALE	Cecum	Alive	TCGA-COAD	0	2683	0	2683	0	NEG	4.4969	0.253312
TCGA-A6-5664-01A-21R-1839-07	TCGA-A6-5664	TCGA-A6-5664-01A	FALSE	Primary Tumor	Stage IIIC	T4a	N2a	MX	MSS	80	MALE	Cecum	Alive	TCGA-COAD	0	672	1	183	0.358697	POS	4.50469	0.239133
TCGA-AA-3956-01A-02R-1022-07	TCGA-AA-3956	TCGA-AA-3956-01A	FALSE	Primary Tumor	Stage IIA	T3	N0	M0	MSS	65	MALE	Cecum	Alive	TCGA-COAD	0	1035	0	1035	0.00334255	POS	4.55466	0.242771
TCGA-G4-6298-01A-11R-1723-07	TCGA-G4-6298	TCGA-G4-6298-01A	FALSE	Primary Tumor	Stage IIIB	T4a	N1	MX	MSI-L	90	MALE	Cecum	Dead	TCGA-COAD	1	715	1	291	0.35435	POS	4.64293	0.12765
TCGA-AA-A00J-01A-02R-A002-07	TCGA-AA-A00J	TCGA-AA-A00J-01A	FALSE	Primary Tumor	Stage IIIB	T4	N1	M0	MSI-H	80	MALE	Ascending colon	Alive	TCGA-COAD	0	549	0	549	0.145073	POS	4.5036	0.176493
TCGA-D5-5539-01A-01R-1653-07	TCGA-D5-5539	TCGA-D5-5539-01A	FALSE	Primary Tumor	Stage IIIA	T3	N1	M0	MSS	60	MALE	Ascending colon	Alive	TCGA-COAD	0	596	1	579	0.00935391	POS	4.46073	0.223436
TCGA-CM-4747-01A-01R-1410-07	TCGA-CM-4747	TCGA-CM-4747-01A	FALSE	Primary Tumor	Stage IVA	T4a	N1b	M1a	MSI-L	47	MALE	Cecum	Alive	TCGA-COAD	0	761	0	761	0.0065501	POS	5.29466	0.184603
TCGA-NH-A50V-01A-11R-A28H-07	TCGA-NH-A50V	TCGA-NH-A50V-01A	FALSE	Primary Tumor	Stage IIIB	T3	N2a	M0	MSI-L	69	MALE	Cecum	Alive	TCGA-COAD	0	588	0	588	0.0332385	POS	4.83722	0.235105
TCGA-QG-A5Z2-01A-11R-A28H-07	TCGA-QG-A5Z2	TCGA-QG-A5Z2-01A	FALSE	Primary Tumor	Stage I	T2	N0	M0	MSI-H	61	MALE	Cecum	Alive	TCGA-COAD	0	952	0	952	0.00941107	POS	4.76213	0.247495
TCGA-AY-6197-01A-11R-1723-07	TCGA-AY-6197	TCGA-AY-6197-01A	FALSE	Primary Tumor	Stage IIA	T3	N0	NA	MSI-H	60	MALE	Cecum	Alive	TCGA-COAD	0	652	0	652	0.170947	POS	4.64312	0.216448
TCGA-AA-3527-01A-01R-0821-07	TCGA-AA-3527	TCGA-AA-3527-01A	FALSE	Primary Tumor	Stage IIA	T3	N0	M0	MSS	90	FEMALE	Cecum	Alive	TCGA-COAD	0	0	0	0	0.018003	POS	4.81778	0.221785
TCGA-A6-2679-01A-02R-1410-07	TCGA-A6-2679	TCGA-A6-2679-01A	FALSE	Primary Tumor	Stage IIB	T3	N0	NA	MSS	73	FEMALE	Ascending colon	Alive	TCGA-COAD	0	1366	0	1366	0.0329782	POS	3.5266	0.293273
TCGA-AA-3554-01A-01R-0826-07	TCGA-AA-3554	TCGA-AA-3554-01A	FALSE	Primary Tumor	Stage IIA	T3	N0	M0	MSI-H	62	FEMALE	Ascending colon	Alive	TCGA-COAD	0	546	0	546	0.237902	POS	4.30777	0.260034
TCGA-CK-5913-01A-11R-1653-07	TCGA-CK-5913	TCGA-CK-5913-01A	FALSE	Primary Tumor	Stage IIA	T3	N0	MX	MSI-H	58	FEMALE	Ascending colon	Alive	TCGA-COAD	0	1561	0	1561	1.44e-05	NEG	4.73196	0.1777
TCGA-CM-6166-01A-11R-1653-07	TCGA-CM-6166	TCGA-CM-6166-01A	FALSE	Primary Tumor	Stage I	T2	N0	M0	MSS	48	FEMALE	Ascending colon	Alive	TCGA-COAD	0	669	0	669	2.5e-05	NEG	4.34427	0.121678
TCGA-AA-A01P-01A-21R-A083-07	TCGA-AA-A01P	TCGA-AA-A01P-01A	FALSE	Primary Tumor	Stage III	T3	N1	M0	MSI-H	80	FEMALE	Ascending colon	Dead	TCGA-COAD	1	1158	1	762	0.0125495	POS	4.73006	0.280034
TCGA-DM-A28G-01A-11R-A16W-07	TCGA-DM-A28G	TCGA-DM-A28G-01A	FALSE	Primary Tumor	Stage IIA	T3	N0	M0	MSS	75	MALE	Ascending colon	Dead	TCGA-COAD	1	1849	0	1849	0.00399545	POS	4.60894	0.207811
TCGA-CM-6675-01A-11R-1839-07	TCGA-CM-6675	TCGA-CM-6675-01A	FALSE	Primary Tumor	Stage IVB	T3	N2b	M1b	MSS	35	MALE	Cecum	Alive	TCGA-COAD	0	397	1	337	0	NEG	4.63394	0.142589
TCGA-AA-A029-01A-01R-A00A-07	TCGA-AA-A029	TCGA-AA-A029-01A	FALSE	Primary Tumor	Stage II	T3	N0	M0	MSI-L	67	MALE	Cecum	Alive	TCGA-COAD	0	1581	0	1581	0.0303838	POS	4.73796	0.184674
TCGA-CM-5862-01A-01R-1653-07	TCGA-CM-5862	TCGA-CM-5862-01A	FALSE	Primary Tumor	Stage IVA	T3	N1a	M1a	MSS	80	MALE	Ascending colon	Dead	TCGA-COAD	1	153	1	31	1.01e-05	NEG	4.71328	0.147199
TCGA-CK-5916-01A-11R-1653-07	TCGA-CK-5916	TCGA-CK-5916-01A	FALSE	Primary Tumor	Stage I	T1	N0	M0	MSI-H	71	FEMALE	Ascending colon	Dead	TCGA-COAD	1	643	1	292	0	NEG	4.36631	0.23393
TCGA-AZ-4323-01A-21R-1839-07	TCGA-AZ-4323	TCGA-AZ-4323-01A	FALSE	Primary Tumor	Stage IV	T4	N2	M1	MSI-L	37	MALE	Cecum	Dead	TCGA-COAD	1	43	1	43	0.191653	POS	4.54537	0.273938
TCGA-AA-A01Z-01A-11R-A083-07	TCGA-AA-A01Z	TCGA-AA-A01Z-01A	FALSE	Primary Tumor	Stage II	T3	N0	M0	MSS	68	MALE	Ascending colon	Alive	TCGA-COAD	0	1126	1	1126	0.00113167	POS	4.2243	0.176678
TCGA-WS-AB45-01A-11R-A41B-07	TCGA-WS-AB45	TCGA-WS-AB45-01A	FALSE	Primary Tumor	Stage IIA	T3	N0	MX	MSI-H	52	FEMALE	Cecum	Alive	TCGA-COAD	0	2130	0	2130	0	NEG	4.68408	0.236431
TCGA-CM-5861-01A-01R-1653-07	TCGA-CM-5861	TCGA-CM-5861-01A	FALSE	Primary Tumor	Stage IIA	T3	N0	M0	MSI-H	63	FEMALE	Cecum	Alive	TCGA-COAD	0	457	1	335	0.025324	POS	4.30404	0.158282
TCGA-A6-6138-01A-11R-1774-07	TCGA-A6-6138	TCGA-A6-6138-01A	FALSE	Primary Tumor	Stage I	T2	N0	M0	MSS	61	MALE	Cecum	Alive	TCGA-COAD	0	685	0	685	0	NEG	4.57101	0.238228
TCGA-AA-A01G-01A-01R-A002-07	TCGA-AA-A01G	TCGA-AA-A01G-01A	FALSE	Primary Tumor	Stage IIA	T3	N0	M0	MSI-L	63	MALE	Cecum	Alive	TCGA-COAD	0	365	0	365	0.0104486	POS	4.28963	0.1958
TCGA-AA-3845-01A-01R-1022-07	TCGA-AA-3845	TCGA-AA-3845-01A	FALSE	Primary Tumor	Stage IIA	T3	N0	M0	MSI-H	86	FEMALE	Ascending colon	Dead	TCGA-COAD	1	0	1	0	0.273095	POS	4.34967	0.234126
TCGA-3L-AA1B-01A-11R-A37K-07	TCGA-3L-AA1B	TCGA-3L-AA1B-01A	FALSE	Primary Tumor	Stage I	T2	N0	M0	MSS	61	FEMALE	Cecum	Alive	TCGA-COAD	0	475	0	475	0	NEG	4.88308	0.230354
TCGA-G4-6323-01A-11R-1723-07	TCGA-G4-6323	TCGA-G4-6323-01A	FALSE	Primary Tumor	Stage IA	Tis	N0	MX	MSS	50	MALE	Cecum	Alive	TCGA-COAD	0	419	0	419	0.00314671	POS	4.68406	0.238689
TCGA-AD-6963-01A-11R-1928-07	TCGA-AD-6963	TCGA-AD-6963-01A	FALSE	Primary Tumor	NA	T3	N0	MX	MSS	58	MALE	Ascending colon	Alive	TCGA-COAD	0	834	0	834	0.000656763	NEG	4.83095	0.219673
TCGA-G4-6627-01A-11R-1774-07	TCGA-G4-6627	TCGA-G4-6627-01A	FALSE	Primary Tumor	Stage IIA	T3	N0	M0	MSI-L	84	MALE	Ascending colon	Alive	TCGA-COAD	0	2275	1	1003	0.00503909	POS	4.60012	0.24918
TCGA-G4-6306-01A-11R-1774-07	TCGA-G4-6306	TCGA-G4-6306-01A	FALSE	Primary Tumor	NA	T2	N0	M0	MSS	71	MALE	Ascending colon	Alive	TCGA-COAD	0	1359	0	1359	0.000391175	NEG	4.50505	0.188419
TCGA-AD-6890-01A-11R-1928-07	TCGA-AD-6890	TCGA-AD-6890-01A	FALSE	Primary Tumor	NA	T1	N0	MX	MSS	65	MALE	Ascending colon	Alive	TCGA-COAD	0	746	0	746	0.0022703	POS	4.64416	0.233372
TCGA-A6-6782-01A-11R-1839-07	TCGA-A6-6782	TCGA-A6-6782-01A	FALSE	Primary Tumor	Stage IIB	T4a	N0	MX	MSS	82	MALE	Ascending colon	Alive	TCGA-COAD	0	617	0	617	0	NEG	4.63197	0.229332
TCGA-AA-A01C-01A-01R-A00A-07	TCGA-AA-A01C	TCGA-AA-A01C-01A	FALSE	Primary Tumor	Stage IIIA	T2	N1	M0	MSS	75	MALE	Ascending colon	Alive	TCGA-COAD	0	457	0	457	0.0125137	POS	4.43162	0.209217
TCGA-AA-A01R-01A-21R-A083-07	TCGA-AA-A01R	TCGA-AA-A01R-01A	FALSE	Primary Tumor	Stage III	T3	N2	M0	MSI-H	47	MALE	Ascending colon	Alive	TCGA-COAD	0	1065	1	608	0.0788223	POS	4.00945	0.234352
TCGA-AA-3663-01A-01R-1723-07	TCGA-AA-3663	TCGA-AA-3663-01A	FALSE	Primary Tumor	Stage II	T3	N0	M0	MSI-H	42	MALE	Cecum	Alive	TCGA-COAD	0	212	0	212	0.00560249	POS	4.56684	0.177348
TCGA-A6-2672-01A-01R-0826-07	TCGA-A6-2672	TCGA-A6-2672-01A	FALSE	Primary Tumor	Stage IIIB	T3	N1	M0	MSI-H	82	FEMALE	Cecum	Alive	TCGA-COAD	0	1419	0	1419	0.00124591	POS	4.67387	0.242202
TCGA-G4-6294-01A-11R-1774-07	TCGA-G4-6294	TCGA-G4-6294-01A	FALSE	Primary Tumor	Stage IV	T3	N1	M1	MSS	75	MALE	Cecum	Dead	TCGA-COAD	1	858	1	517	0.178004	POS	4.73668	0.164686
TCGA-CM-5349-01A-21R-1723-07	TCGA-CM-5349	TCGA-CM-5349-01A	FALSE	Primary Tumor	Stage IIA	T3	N0	M0	MSS	68	FEMALE	Cecum	Alive	TCGA-COAD	0	915	0	915	0	NEG	4.61314	0.169582
TCGA-AA-A01V-01A-23R-A083-07	TCGA-AA-A01V	TCGA-AA-A01V-01A	FALSE	Primary Tumor	Stage I	T2	N0	M0	MSS	59	MALE	Cecum	Alive	TCGA-COAD	0	31	0	31	0.00110989	POS	4.53187	0.208122
TCGA-AY-A71X-01A-12R-A37K-07	TCGA-AY-A71X	TCGA-AY-A71X-01A	FALSE	Primary Tumor	Stage I	T2	N0	M0	MSS	54	FEMALE	Cecum	Alive	TCGA-COAD	0	588	0	588	6.15e-06	NEG	4.9681	0.158227
TCGA-G4-6321-01A-11R-1723-07	TCGA-G4-6321	TCGA-G4-6321-01A	FALSE	Primary Tumor	Stage III	T2	N1	MX	MSI-L	60	FEMALE	Cecum	Alive	TCGA-COAD	0	672	0	672	0.00173487	POS	4.65357	0.237221
TCGA-AD-A5EJ-01A-11R-A28H-07	TCGA-AD-A5EJ	TCGA-AD-A5EJ-01A	FALSE	Primary Tumor	Stage IIA	T3	N0	MX	MSI-H	74	FEMALE	Cecum	Alive	TCGA-COAD	0	0	0	0	0.0198086	POS	4.89829	0.214499
TCGA-AD-6895-01A-11R-1928-07	TCGA-AD-6895	TCGA-AD-6895-01A	FALSE	Primary Tumor	Stage IIIB	T3	N1a	M0	MSI-H	84	MALE	Cecum	Alive	TCGA-COAD	0	763	0	763	0.000733515	NEG	4.56092	0.179136
TCGA-AZ-4616-01A-21R-1839-07	TCGA-AZ-4616	TCGA-AZ-4616-01A	FALSE	Primary Tumor	Stage IV	T3	N2	M1	MSI-L	82	FEMALE	Cecum	Dead	TCGA-COAD	1	156	1	156	0.159282	POS	4.58843	0.201287
TCGA-AA-3715-01A-01R-0905-07	TCGA-AA-3715	TCGA-AA-3715-01A	FALSE	Primary Tumor	Stage II	T3	N0	M0	MSI-H	77	MALE	Ascending colon	Dead	TCGA-COAD	1	579	1	153	3.38202	POS	4.11093	0.261698
TCGA-AD-6964-01A-11R-1928-07	TCGA-AD-6964	TCGA-AD-6964-01A	FALSE	Primary Tumor	NA	T4a	N2b	NA	MSI-H	58	MALE	Cecum	Dead	TCGA-COAD	1	331	1	325	0.002662	POS	4.53465	0.285758
TCGA-G4-6586-01A-11R-1774-07	TCGA-G4-6586	TCGA-G4-6586-01A	FALSE	Primary Tumor	Stage IIA	T3	N0	M0	MSI-H	73	FEMALE	Ascending colon	Alive	TCGA-COAD	0	1089	0	1089	0.371139	POS	4.66455	0.188498
TCGA-AZ-6600-01A-11R-1774-07	TCGA-AZ-6600	TCGA-AZ-6600-01A	FALSE	Primary Tumor	Stage IV	T4	N1	M1	MSS	64	MALE	Ascending colon	Dead	TCGA-COAD	1	368	1	368	0	NEG	4.81727	0.243294
TCGA-4N-A93T-01A-11R-A37K-07	TCGA-4N-A93T	TCGA-4N-A93T-01A	FALSE	Primary Tumor	Stage IIIB	T4a	N1b	M0	MSS	67	MALE	Ascending colon	Alive	TCGA-COAD	0	146	0	146	0	NEG	5.05144	0.203083
TCGA-F4-6703-01A-11R-1839-07	TCGA-F4-6703	TCGA-F4-6703-01A	FALSE	Primary Tumor	Stage IIA	T3	N0	M0	MSI-H	64	MALE	Ascending colon	Alive	TCGA-COAD	0	1456	0	1456	0	NEG	4.86407	0.274749
TCGA-RU-A8FL-01A-11R-A37K-07	TCGA-RU-A8FL	TCGA-RU-A8FL-01A	FALSE	Primary Tumor	Stage IIIB	T3	N2a	MX	MSS	51	MALE	Cecum	Alive	TCGA-COAD	0	1177	1	256	0.00277928	POS	4.60523	0.137074
TCGA-CM-6162-01A-11R-1653-07	TCGA-CM-6162	TCGA-CM-6162-01A	FALSE	Primary Tumor	Stage IIIB	T3	N1a	M0	MSI-H	48	FEMALE	Ascending colon	Alive	TCGA-COAD	0	365	0	365	0	NEG	4.40843	0.240444
TCGA-A6-4105-01A-02R-1774-07	TCGA-A6-4105	TCGA-A6-4105-01A	FALSE	Primary Tumor	Stage IIA	T3	N0	M0	MSS	79	MALE	Ascending colon	Dead	TCGA-COAD	1	442	1	364	0.127473	POS	4.52912	0.23896
TCGA-AY-6386-01A-21R-1723-07	TCGA-AY-6386	TCGA-AY-6386-01A	FALSE	Primary Tumor	Stage IIIB	T3	N1a	M0	MSS	66	FEMALE	Cecum	Alive	TCGA-COAD	0	542	0	542	0.0517469	POS	4.58006	0.24025
TCGA-CK-6746-01A-11R-1839-07	TCGA-CK-6746	TCGA-CK-6746-01A	FALSE	Primary Tumor	Stage IIB	T4b	N0	MX	MSI-H	84	FEMALE	Cecum	Alive	TCGA-COAD	0	0	0	0	0	NEG	4.51374	0.168691
TCGA-DM-A288-01A-11R-A16W-07	TCGA-DM-A288	TCGA-DM-A288-01A	FALSE	Primary Tumor	Stage IIIC	T3	N2	M0	MSS	68	MALE	Cecum	Dead	TCGA-COAD	1	427	1	320	0.0036822	POS	4.70727	0.151612
TCGA-A6-4107-01A-02R-1410-07	TCGA-A6-4107	TCGA-A6-4107-01A	FALSE	Primary Tumor	Stage IIIB	T3	N1b	M0	MSS	57	FEMALE	Ascending colon	Alive	TCGA-COAD	0	987	0	987	0.0139931	POS	4.18015	0.265583
TCGA-AA-3950-01A-02R-1022-07	TCGA-AA-3950	TCGA-AA-3950-01A	FALSE	Primary Tumor	Stage IIA	T3	N0	M0	MSI-H	79	FEMALE	Ascending colon	Alive	TCGA-COAD	0	730	0	730	0.341729	POS	4.37681	0.218638
TCGA-CK-6751-01A-11R-1839-07	TCGA-CK-6751	TCGA-CK-6751-01A	FALSE	Primary Tumor	Stage I	T2	N0	MX	MSS	88	FEMALE	Ascending colon	Alive	TCGA-COAD	0	3780	0	3780	0.00273864	POS	4.57019	0.218135

## Sheet: S4
Supplementary Table 4. IGAM module genes sorted by difference in pearson correlation coefficient
gene	p	diff
MEF2B	9.05e-18	0.24454
UTS2B	4.25e-12	0.20497
MT1E	1.01e-07	0.118884
TIMP1	6.48e-07	0.134877
SPINK2	4.02e-06	0.143813
JCHAIN	9.42e-06	0.135362
AL133467.1	9.5e-06	0.105306
TNFRSF4	2.6e-05	0.112764
TNFRSF18	8.24e-05	0.109582
ERLEC1	0.00187	0.101567
TNFRSF17	0.0122	0.085207
TXNDC5	0.0126	0.0814183
MZB1	0.0131	0.0764896
XBP1	0.0263	0.0774381
SEL1L	0.0314	0.0809052
UBE2J1	0.0453	0.0717047
ITM2C	0.0509	0.0648941
FCRL5	0.0669	0.0652469
SPCS1	0.0669	0.0661691
PRDX4	0.0725	0.0734132
RPN1	0.0736	0.068708
DERL3	0.185	0.0646141
PHPT1	0.189	0.0618909
FKBP11	0.356	0.053544
SLAMF7	0.458	0.0411396
LGALS1	0.482	0.0453318
PPIB	0.529	0.0420497
RABAC1	0.555	0.0488778
LMAN1	0.592	0.0458133
SSR3	0.728	0.0359804
CD63	0.736	0.0397001
AC012236.1	0.755	0.0361764
SSR4	0.759	0.0381629
PSAP	0.766	0.0308953
CD38	0.77	0.0298122
IGHA2	0.779	0.0303998
ZBTB38	0.831	0.0222401
MYDGF	0.894	0.0262424
SELPLG	0.938	0.0285596
PRDM1	0.944	0.0235968
NCLN	0.945	0.0142798
IGLC7	0.976	0.0128013
IGKC	0.978	0.0126212
ERN1	0.979	0.000994908
GSTP1	0.99	0.0125532
PECAM1	0.991	-0.0125039
ZBP1	0.998	0.000308988
IGLC3	1	-0.0244106
IGHM	1	-0.0512664
IGLC2	1	-0.0354722
IGLC1	1	-0.00973077
S100A6	1	-0.0599922
IGHA1	1	-0.0491192
PRR5	1	-0.0449203
RAB13	1	-0.0634979

## Sheet: S5
Supplementary Table 5. Univariate and multivariate Cox regression analyses for progression-free interval.
Variable	Category	Univariate analysis			Multivariate analysis
		HR	95% CI	P	HR	95% CI	P
IGAM	Low v High (ref)	1.75	1.01 to 3.06	0.049*	1.91	1.04 to 3.51	0.037*
Fn infection	Positive v Negative (ref)	2.35	1.20 to 4.58	0.012*	2.15	1.07 to 4.30	0.029*
T stage	T2-4 v T1 (ref)	1.65	0.23 to 12.02	0.617	0.47	0.06 to 3.82	0.484
N stage	N1-2 v N0 (ref)	3.50	1.98 to 6.19	<0.001*	3.65	1.99 to 6.67	<0.001*
Age	<65 v ≥65 (ref)	1.24	0.70 to 2.22	0.449	1.31	0.72 to 2.36	0.372
Sex	male v female (ref)	1.47	0.82 to 2.60	0.190	1.37	0.75 to 2.51	0.302
Microsatellite instability (MSI)	MSS v non-MSS (ref)	0.78	0.45 to 1.34	0.372	0.64	0.36 to 1.14	0.132
Abbreviations: HR, hazard ratio; CI, confidence interval
*, P < 0.05

## Sheet: S6
Supplementary Table 6. Tumor microbiome profiles of TCGA-COAD samples
	s__Acetatifactor_sp900066565	s__Escherichia_albertii	s__51-20_sp900542055	s__Prevotella_disiens	s__HRGM_Genome_3822	s__Neisseria_gonorrhoeae	s__HRGM_Genome_0800	s__Actinomyces_sp900323545	s__Corynebacterium_propinquum	s__HRGM_Genome_0089	s__UBA1685_sp900546845	s__Finegoldia_magna	s__Pauljensenia_polynesiensis	s__Neobitarella_massiliensis	s__HRGM_Genome_4056	s__Faecalimonas_sp900550235	s__Bifidobacterium_vaginale	s__Faecalibacterium_prausnitzii_D	s__Fusobacterium_animalis	s__Aeromicrobium_A_massiliense	s__Prevotella_intermedia	s__HRGM_Genome_1259	s__HRGM_Genome_0082	s__Pantoea_conspicua	s__HRGM_Genome_2154	s__Chryseobacterium_gambrini	s__Dialister_sp900547785	s__Pigmentiphaga_sp002188635	s__Enterobacter_sesami	s__HRGM_Genome_2148	s__HRGM_Genome_2151	s__Porphyromonas_A_somerae	s__HRGM_Genome_1375	s__Enterobacter_bugandensis	s__UBA1436_sp002329395	s__Lactococcus_lactis	s__Megasphaera_stantonii	s__Cronobacter_sakazakii	s__HRGM_Genome_3972	s__Streptococcus_sp000411475	s__Flavobacterium_lindanitolerans	s__Prevotella_veroralis	s__Enterobacter_cloacae_K	s__Faecalibaculum_rodentium	s__Micrococcus_luteus	s__Levilactobacillus_brevis	s__HRGM_Genome_0066	s__Agathobacter_faecis	s__Gemella_sanguinis
TCGA-AZ-4614-01A-01R-1410-07	0.347069	4.21658	0.347069	0.604222	0.347069	0.347069	2.65867	2.91378	1.4631	0.604222	0.347069	0.604222	0.604222	0.604222	0.347069	0.80859	1.71633	0.347069	0.604222	3.26994	0.604222	0.978196	0.347069	0.347069	0.604222	0.347069	0.347069	1.63883	0.347069	0.347069	0.604222	0.80859	0.978196	0.80859	0.604222	1.91821	0.604222	0.978196	0.347069	0.604222	1.4631	0.347069	0.347069	0.80859	2.71516	0.347069	4.53824	0.80859	0.347069
TCGA-AA-A00U-01A-01R-A002-07	0	4.30161	0	0	0	0	2.63675	1.38443	0.914799	0	2.07727	0	0.404637	0.404637	0	0.691904	0	0	0	0.914799	0	0.691904	0.691904	0	0	0	0	0	0	0	0	0	0	0	0	0	0	0	0	0.404637	1.09695	0	0	0	1.70271	0.914799	4.45189	0	0
TCGA-CM-6169-01A-11R-1653-07	0	0	0	0	0	0	0	0	0	0.39356	0	0	0	1.15377	0	0	0	0.675236	0	0.216018	0	0	0	0	0	0	0	0	0	0	0	0	0	0	0	0	0.39356	0	0	0	0	0	0	0	0.39356	0	0	0	0
TCGA-AA-3552-01A-01R-0821-07	0	5.5498	0	1.53578	0	0	1.28191	3.17434	0.419174	1.12584	0.71364	0	0	3.88988	0.71364	1.98079	0	0	0.419174	0.71364	0	0.419174	0.419174	0.419174	0	1.28191	0	0	1.64203	0	0.71364	0.940832	0.419174	0.419174	0	1.82568	0.419174	0.71364	0	0	0	0	0.940832	1.53578	2.11503	0.419174	5.58364	0	0.419174
TCGA-SS-A7HO-01A-21R-A37K-07	0	0.459309	0	0	0	0	0.255796	0	0.328334	0	0.0927279	0	0	0	0	0	0	0	0	0	0	0	0	0	0	0	0	0	0.177582	0	0	0	0.177582	0	0	0	0	0.177582	0	0	0	0	0.0927279	0	0.0927279	0	0.459309	0	0
TCGA-AZ-6605-01A-11R-1839-07	0	0	0	0	0	0	0.102271	0	0.195047	0	0.102271	0	0	0.498411	0	0	0	0	0	0	0	0	0	0	0	0	0	0	0	0	0	0	0	0	0	0	0	0	0	0	0	0	0	0	0.621367	0	0.102271	0	0.195047
TCGA-CA-6717-01A-11R-1839-07	0	0.191332	0	0	0	0	0.191332	0	0	0	0.351869	0	0	0	0	0	0	0	0	0	0	0	0	3.64604	0	0	0.100235	0	0	0	0	0	0	0	0	0	0	0	0	0	0	0	0	0	0.988385	0	0.906656	0	0.100235
TCGA-AD-6965-01A-11R-1928-07	0	0.512594	0	0	0	0	0.125684	0.23732	0.125684	0.23732	0	0	0	0	0	0	0	0	0	0	0	0	0	0	0	0	0	0	0	0	0	0	0	0	0	0	0	0	0	0.23732	0	0	0	0	0.125684	0	0.428982	0	0
TCGA-AA-3680-01A-01R-0905-07	0	3.90297	0	0	0	0	1.40432	1.66805	1.04509	0	0.479056	0	0	0	0.479056	1.04509	0	0.479056	2.96715	1.77773	0	0	0	0	0	1.24075	0	0	0.479056	0	0	0	0.479056	0	0	0.801597	0	0	0	1.40432	1.04509	0.479056	0.479056	0.479056	1.54486	0.479056	4.36225	0	0.479056
TCGA-G4-6311-01A-11R-1723-07	0	0.40982	0	0	0	0	0.119237	0	0	0	0	0	0	0	0	0	0	0	0	0	0	0	0.225759	0	0	0	0.119237	0	0	0	0	0.225759	0	0	0	0	0	0	0	0	0	0	0	0	0.225759	0	1.06456	0	0
TCGA-CK-4952-01A-01R-1723-07	0	0.0942515	0	0	0	0	0	0.18038	0	0	0.18038	0	0	1.35228	0	0	0	0.46563	1.21553	0	0	0	0	0	0	0	0	0	0	0	0	0	0	0	0	0	0	0.18038	0	0	0	0	0	0	0.868656	0	0.948323	0	0.46563
TCGA-AZ-4315-01A-01R-1410-07	0	4.97047	0.704141	0	0	0	3.38842	3.64563	1.40274	0.704141	0.704141	0	0.412808	2.03388	0.704141	1.26843	0.412808	0.704141	0	2.62295	0	0.929469	0.929469	0.704141	0.412808	0.929469	0	2.03388	0.704141	0	0	0.412808	0	0	0	3.2597	0	0.412808	0	1.26843	2.0986	0	0.412808	1.52113	4.75348	0.412808	4.92327	0	1.11324
TCGA-AA-3869-01A-01R-1022-07	0	4.5024	0	0	0	0	0.373602	0.644964	1.31312	0	0	0.373602	0	0	0	1.03384	0	0	1.31312	0.373602	0	0.373602	0	0	0	0	0	0	0	0	0	0	0	0	0	1.1832	0	0	0	0.373602	0	0	0.373602	0.644964	1.42809	1.1832	4.74226	0	0.373602
TCGA-G4-6626-01A-11R-1774-07	0	0.547622	0	0	0.606117	0	0.189235	0	0	0	0.485492	0	0	0	0	0	0	0	3.04943	0	0	0	0	0	0.189235	0.189235	0	0	0	0.348295	0	0	0	0	0	0	0	0	0	0.189235	0	0	0	0	0.485492	0	0.763506	0	0.189235
TCGA-CM-4744-01A-01R-A32Z-07	0	0	0	0	0	0	0.212628	1.90004	1.95742	0	0.332804	0.146651	1.28265	0.706395	0.146651	0	0	0.146651	0.489683	3.11268	0	0	0	0.146651	0	0	0.0760113	2.50906	0.440075	0	0	0	0.332804	0	0.0760113	0.947594	0.212628	0	0.27452	1.90004	0.0760113	0	0	0	5.13024	0	0.146651	0	1.03547
TCGA-D5-5540-01A-01R-1653-07	0	0	0	0	0	0	0.229886	0	0.229886	0	0.121534	0	0	0.644271	0	0	0	0	0	0.229886	0	0	0.229886	0	0	0	0	0.709918	0.498434	0	0	0	0	0	0	3.11711	0	0	0	0	0	0	0.229886	0	0.829548	0	0.574008	0	0
TCGA-CM-5863-01A-21R-1839-07	0	0.183369	0	0	0	0	0.183369	0	0	0	0.183369	0	0	0.183369	0	0	0	0	0	0	0	0	0	0	0	0	0.0958818	0	0.338268	0	0	0	0	0	0	0	0	0	0	0	0	0	0	0	0.47236	0	0.590578	0	0.0958818
TCGA-DM-A280-01A-12R-A16W-07	0	0.106041	0	0	0	0.513545	0.106041	1.33413	0.85118	0.201908	0.369817	0.201908	0	0	0	0	0.201908	0	3.41514	0	0	0	0	0	0	0	0	0.369817	0.201908	0	0	0	0.369817	0.201908	0	0.201908	0	0	0	0.897832	0.201908	0	0	0	2.31975	0	0	0	0.897832
TCGA-AZ-6599-01A-11R-1774-07	0	0.28772	0	0	0	0	0.200698	0	0	0	0.105376	0	0	0	0	0	0	0	0	0	0	0	0	0	0	0	0	0	0	0.200698	0.105376	0	0	0	0	0.200698	0	0	0	0	0	0	0	0	0.200698	0	1.02175	0	0.200698
TCGA-AA-A02E-01A-01R-A00A-07	0	4.24421	0	0	0	0	1.52949	3.16666	2.51479	0	0	0.416436	0	0.416436	0.709559	0.935953	0.709559	0	0	1.52949	0	0.416436	0	0	0	1.12044	0	0.935953	1.12044	0	0	0	0.709559	0.416436	0	0.416436	0	0	0	0.416436	0.416436	0	0	0.935953	1.89942	1.63557	4.4981	0	0
TCGA-CM-5860-01A-01R-1653-07	0	0.248155	0	0	0	0	0	0	0.533064	0	0	0	0	0	0	0	0	0.248155	0	0	0	0	0	0	0	0	0	0	0	0	0	0	0	0	0	0	0	0	0	0	0	0	0	0	0.686024	0	0.44681	0	0
TCGA-AA-A00D-01A-01R-A002-07	0.408566	4.44592	0	0	0	0.408566	2.71671	0	0.921866	0.408566	1.61686	0	0	0	0.697795	0.921866	0	0	0	1.2594	0	0.697795	0	0.408566	0	0	0	0.697795	0.408566	0	0	1.10481	0	0.408566	0	0.921866	0	0	0	0.408566	1.2594	0	0.408566	0.408566	1.71234	1.2594	4.54178	0	0
TCGA-DM-A1DA-01A-11R-A155-07	0	0.134509	0	0	0	0	0.134509	0.195536	0.195536	0	0.253052	0.134509	0	0	0	0	0	0	0	0	0	0	0	0	0	0	0	0.195536	0	0	0	0	0.253052	0	0	0.134509	0	0	0	0.134509	0.134509	0.134509	0	0	2.35843	0	0.253052	0	0.134509
TCGA-DM-A0X9-01A-11R-A155-07	0	0.0653004	0	0	0	0	0.184352	0.238953	0	0	0.290726	0	0	0	0	0.126597	0	0	0	0.126597	0	0	0	0	0	0	0	0	0	0	0	0	0	0	0	0	0	0	0	0	0	0	0	0	1.7679	0	0.126597	0	0
TCGA-CA-5796-01A-01R-1653-07	0	0.379533	0	0	0	0	0.143119	0.479626	0.653993	0	0	0	0	0	0	0.268296	0	0	0	0	0	0	0	0	0	0.268296	0	0.570605	0.143119	0	0	0	0.379533	0	0	0.268296	0	0	0	0	0.268296	0	0	0	0.869118	0	0.143119	0.268296	0
TCGA-CM-4751-01A-02R-1839-07	0	0.399598	0	0	0	0	0.579957	0	0	0	0.331446	0	0	0	0	0	0	0	0	0	0	0	0	0	0	0	0	0.179392	0	0	0	0	0	0	0	0	0	0	0	0	0	0	0	0	0.633507	0	0.179392	0	0
TCGA-D5-7000-01A-11R-A32Z-07	0	0.169013	0	0	0	0	0.0880729	0	0.313548	0	0.0880729	0	0	0.313548	0	0	0	0	2.17767	0	0	0	0	0	0	0	0	0	0	0	0	0	0	0	0	0	0	0	0	0	0	0	0	0	0	0	0.24389	0.169013	0.0880729
TCGA-CK-5912-01A-11R-1653-07	0	0	0	0	0	0	0	0.233761	0.233761	0	0	0	0	0.719482	0	0	0	0	0	0	0	0	0	0	0	0	0	0	0.233761	0	0	0	0	0	0	0	0	0	0	0.233761	0	0	0	0	1.42554	0	0.332904	0	0
TCGA-AA-3930-01A-01R-1022-07	0	4.82512	0	0	2.85856	0	3.33062	1.72316	1.59832	1.08936	0.505283	0	0	3.39879	0	0.505283	0.505283	0	4.24896	1.72316	0.505283	0.505283	0	0	0	0.505283	0	0	0.83937	0	0	0	0	0	0.505283	0.505283	1.45565	0	0	0	0.505283	0	0	0.83937	0.83937	1.28918	4.86139	0	0
TCGA-5M-AAT4-01A-11R-A41B-07	0	0.631845	0	0	0	0	0	0	0	0	0.093397	0	0	0.178811	0	0	0	0	0.863129	0	0	0	0	0	0	0	0.093397	0.462088	0.178811	0	0	0	0	0	0	0	0.178811	0	0	0	0	0	0	0	0	0	0.462088	0	0.093397
TCGA-A6-6649-01A-11R-1774-07	0	0.199173	0	0	0	0	0.070891	0.312853	0.257628	0	0.070891	0	0	0	0	0	0	0	0	0	0	0	0	0	0	0	0	0.199173	0.137087	0	0	0	0	0	0	0	0	0	0	0.257628	0	0	0	0	0.257628	0.137087	0.257628	0	0.070891
TCGA-AY-4070-01A-01R-1113-07	0	4.20259	0	0	0.821846	0	1.48142	1.57362	0.993102	0	0.993102	0	0	4.20259	0	0.821846	0	2.33677	5.20171	1.13927	0	0	0	0.354101	0	4.27016	0	1.13927	0.354101	0	0	0	0	0	0	0	0.615076	0	0	0	0	0	0	1.13927	5.64592	0.354101	4.28197	2.05392	0.615076
TCGA-DM-A0XD-01A-12R-A155-07	0	0	0	0	0	0	0.146686	0.387959	0.781581	0	0.07603	0	0	0	0.07603	0.07603	0	0.146686	0	0.537052	0	0	0	0	0	0	0	0	0	0	0	0	0.274582	0	0	0.212677	0	0.146686	0.146686	0.706525	0.146686	0.146686	0	0	4.20293	0	0.274582	0.07603	0.489782
TCGA-DM-A1D8-01A-11R-A155-07	0	0.183016	0.237266	0.237266	0	0	0.125653	0.237266	0	0	0.125653	0	0	0	0	0	0	0	0	0.237266	0	0	0	0	0	0	0	0.512491	0	0	0	0	0	0	0	0.125653	0	0	0	0.125653	0.183016	0	0	0	1.32035	0	0.237266	0	0
TCGA-AA-3522-01A-01R-0821-07	0.405749	4.75443	0	0	0	0	0.405749	2.83401	3.25891	0.693572	0	0	0.405749	0.693572	0	1.09918	0.405749	0.916801	0.405749	0.916801	0	0	0.405749	0.693572	0	0.693572	0	0.693572	0	0	0	0	0.405749	0	0	1.50474	0	0	0	0.405749	0.405749	0	0.693572	0.916801	2.60348	1.79247	4.95667	1.61012	0
TCGA-G4-6314-01A-11R-1723-07	0	0.736244	0	0	0	0	0.180513	0	0	0	0.0943243	0	0	0.180513	0	0	0	0	0	0.180513	0	0	0.180513	0	0	0	0.0943243	0	0	0	0	0	0	0	0	0	0	0	0	0	0	0	0	0	0.180513	0	0.736244	0	0
TCGA-NH-A6GA-01A-11R-A37K-07	0	0.150796	0	0	0	0	0.150796	0	0	0	0.549518	0	0	0.150796	0	0	0	0.150796	0	0	0	0	0	0	0	0	0	0.150796	0	0	0	0	0	0	0	0	0	0	0	0	0	0	0	0	0	0	0	0	0.0782377
TCGA-AA-3862-01A-01R-1022-07	0	5.74187	0	0	0	0	2.60502	1.45809	0.841179	1.60086	1.29149	0.506546	0	0.841179	0	2.18769	0.506546	0	0.506546	1.09147	0.506546	1.09147	0.506546	0	0	0.506546	0	0.506546	1.09147	0	0	0.841179	0.506546	0.841179	0	0	0	0.506546	0.506546	0	1.45809	0	0.506546	0	1.8368	2.11082	5.88553	0.506546	0
TCGA-A6-2683-01A-01R-0821-07	0	4.59714	0	0.423933	0.949291	0.423933	1.54665	3.31047	1.74948	0.720723	2.12721	0	0.423933	3.16557	1.13521	0.949291	1.13521	0	0	2.53489	0	0.423933	0.720723	0.423933	0	0.720723	0	1.29193	0	0	0	0.423933	0	0.423933	2.18823	1.13521	0.423933	0	0.423933	0.423933	0	0.720723	0.423933	1.29193	3.20916	0.720723	4.35098	0	0.423933
TCGA-AA-3861-01A-01R-1022-07	0	5.45661	0	0	0	0	2.74842	0.774468	0.460407	1.20563	0.774468	0	0	1.01311	0	2.15192	1.01311	0.460407	1.20563	1.01311	0	0	0	0	0	0	0	0	0.774468	0	0	0.460407	0	1.20563	0	0	0	0.460407	0	0	0.460407	0	0.774468	0.774468	1.73655	1.83457	5.57642	0	0
TCGA-DM-A28A-01A-21R-A32Y-07	0	0.336439	0	0	0	0	0.0952997	0	0.182302	0	0.0952997	0	0	0	0	0	0	0	0	0.182302	0	0	0	0	0	0	0	0	0	0	0	0	0	0	0	0	0	0	0	0	0	0	0	0	0.0952997	0	0.46996	0	0.0952997
TCGA-QL-A97D-01A-12R-A41B-07	0	0.189536	0	0	0	0	0.348808	0	0	0	0.0992518	0	0	0	0	0	0	0	0.981895	0	0	0	0	0	0	0	0	0.189536	0	0	0	0	0.189536	0	0	0	0	0	0	0	0	0	0	0	0.714636	0	0.189536	0	0
TCGA-AA-3534-01A-01R-0821-07	0	4.02767	0	0.917709	0	0	0.406253	2.7748	0.917709	0	0.694329	0	0.406253	0.694329	0.406253	1.25445	0.406253	0.406253	1.25445	0.406253	0	0	0	0	0	1.61133	0	0.694329	0.406253	0	0	0.694329	1.10019	0.917709	0	0.917709	0	0	0	0.406253	0	0	0.406253	0	1.10019	0.917709	4.24366	0.406253	0.406253
TCGA-DM-A1D4-01A-21R-A155-07	0	0.205634	0	0	0	0	0	0	0.648785	0	0.141675	0	0	0	0	0	0	0	0.141675	0.427036	0	0	0	0	0	0	0	0.265747	0	0	0	0	0	0	0	0	0	0	0	0.141675	0	0	0	0	3.38568	0	0.141675	0	0
TCGA-CK-4950-01A-01R-1723-07	0	0.359433	0	0	0	0	0.134682	0.0696065	0	0	0.253358	0	0	0	0	0	0	0	0.134682	0.134682	0	0	0	0	0	0	0	0.134682	0	0	0	0	0	0	0	0.0696065	0.0696065	0	0	0	0.359433	0	0	0	0.359433	0	0.134682	0.0696065	0
TCGA-AD-6901-01A-11R-1928-07	0	0.54733	0	0	0	0	0.310653	0	0.899048	0	0	0	0	0	0	0	0	0	0	0	0	0	0	0	0	0	0	0.217429	0	0	0	0	0.395923	0	0	0	0	0.217429	0	0.217429	0.217429	0	0	0	0.395923	0	0.395923	0	0.395923
TCGA-DM-A1HA-01A-11R-A155-07	0	0.162057	0	0	0	0	0.234195	0.72055	0	0	0.162057	0	0	0	0	0	0	0	0	0	0	0	0	0	0	0	0	0	0	0	0	0	0	0	0	0	0	0	0.162057	0	0	0	0	0	0.301478	0	0.162057	0	0
TCGA-AA-A02Y-01A-43R-A32Y-07	0	0.231822	0.160357	0	0	0	0.0833896	0.160357	0	0	0.160357	0	0	0	0	0	0	0.419888	0	0	0	0	0	0	0	0	0	0.160357	0	0	0	0	0	0	0	0.160357	0	0	0	0	0	0	0	0	0.160357	0	0	0	0.0833896
TCGA-CM-4752-01A-01R-1410-07	0	3.32951	1.72555	0	0.325437	0.325437	2.39794	3.32951	2.06983	0	0.570568	0	0.570568	3.02609	0.570568	0.767284	0.325437	0	0	3.90125	0	0.767284	0	0	0	0.570568	0	2.02007	0.767284	0	0	0.570568	1.07267	0	0	1.6546	0	0	0.931591	2.90737	1.91243	0	0	0.570568	3.08055	1.72555	3.39611	0.325437	1.57823
TCGA-CM-6680-01A-11R-1839-07	0	0.0971582	0	0	0	0	0	0.596789	0.342269	0	0	0	0	0.887268	0	0	0	0.185707	1.54185	0.0971582	0	0	0	0	0	0.0971582	0	0.185707	0.342269	0	0	0	0	0	0	0	0	0	0	0	0	0	0	0	0.799494	0	0	0	0.342269
TCGA-AD-A5EK-01A-11R-A28H-07	0	0	0	0	0	0	0	0	0	0	0.227247	0.157083	0	0.354335	0	0	0	0	0	0.292809	0	0	0	0	0.157083	0	0	0	0	0	0	0	0	0	0	0	0	0.157083	0	0	0	0	0	0	0.519015	0	0.412295	0	0
TCGA-DM-A28H-01A-11R-A16W-07	0	0.161185	0	0	1.56033	0	0.0838364	0.628347	0.759338	0	0.161185	0	0	0	0	0	0	0.161185	3.7768	0.232977	0.161185	0	0	0	0.161185	0	0	0	0.161185	0	0	0	0.161185	0	0	0.421801	0.299959	0	0	0.421801	0	0	0	0	0.299959	0	0.161185	0.421801	0
TCGA-CM-5864-01A-01R-1653-07	0	0	0	0	0	0	0	0.257984	0.632842	0	0	0	0.257984	0	0	0	0.257984	0	0	0.257984	0	0	0	0	0	0	0	0	0	0	0	0	0	0	0	0.257984	0	0	0	0	0	0	0	0	0.462876	0	0.462876	0	0
TCGA-NH-A8F8-01A-72R-A41B-07	0	0.30445	0	0	0	0	0.212893	0.212893	0	0	0.30445	0	0	0	0	0.212893	0	0	0	0	0.30445	0	0	0	0	0	0	0.212893	0	0	0	0	0	0	0	0	0	0	0	0	0	0	0	0	0.885219	0	0.604525	0	0.30445
TCGA-DM-A1D9-01A-11R-A155-07	0	0.24209	0	0	0	0	0.186838	0	0	0	0.128353	0	0	0	0	0	0	0	0	0.128353	0	0	0	0	0	0	0	0.0662344	0	0	0	0	0	0	0	0	0	0	0	0	0.128353	0	0	0	1.7328	0	0.0662344	0	0.128353
TCGA-NH-A50U-01A-33R-A37K-07	0	0.301392	0	0	0	0	0.490498	0	0	0	0.446467	0	0	0	0.0679836	0	0	0	0.754037	0	0	0	0	0	0	0	0	0.191482	0	0	0	0	0	0	0	0	0	0	0	0	0	0	0	0	0.0679836	0	0.131638	0	0.0679836
TCGA-AY-6196-01A-11R-1723-07	0	0.399851	0	0	0	0	0.313863	0	0	0	0.219779	0	0	0	0	0	0	0	0	0	0	0	0	0	0.219779	0	0	0	0	0	0	0	0	0	0	0	0	0	0	0	0	0	0	0	1.04504	0	0.744841	0	0
TCGA-AY-5543-01A-01R-1653-07	0	0.409284	0.155789	0	0	0	0.351677	0.290548	0.779352	0	0.225437	0.155789	0	2.36962	0	0	0	0.515407	0	0	0	0	0	0	0	0	0	0.155789	0.155789	0	0	0	0	0	0	2.33758	0	0	0	0.290548	0	0	0.155789	0	1.61858	0	0.351677	0	0.155789
TCGA-CM-6167-01A-11R-1653-07	0	0.30979	0.216798	0	0	0	0.114263	0	0.677207	0	0	0	0	0.677207	0	0	0	0.394866	0	0.216798	0	0	0	0	0	0	0	0	0	0	0	0	0	0	0.216798	0	0	0	0	0	0	0	0	0	0.677207	0	0	0	0
TCGA-AA-3664-01A-01R-0905-07	0	3.61316	1.40066	0	0.798928	0	1.7737	1.54105	0	0	0.798928	0	0	0	0	0.477214	0	1.66412	5.16998	0.798928	0.477214	0.798928	0	0	0.477214	0	0	0	0.798928	0	0	0	0.477214	0	0	0.477214	0	0.477214	0	3.02386	0.477214	0	0.477214	0.477214	0	0	3.47167	0	0.477214
TCGA-AA-3530-01A-01R-1022-07	0	4.14571	0	0	0	0	1.74837	0.667339	0	0	0	0	0.388334	0.388334	0	0.88524	0	0	0	0.88524	0	0.388334	0	0	0	0	0	0.388334	0.667339	0	0	0	0	0	0	0.667339	0	0	0	0.388334	0	0	0.388334	0	0.388334	1.34733	3.99169	0	0.667339
TCGA-5M-AATE-01A-11R-A41B-07	0	0.26355	0	0	0	0	0.26355	0	0	0	0.373158	0	0	0	0	0	0	0.26355	0	0	0	0	0.26355	0	0	0	0	0	0	0	0	0	0	0	0	0	0	0	0	0.26355	0	0	0	0	1.97152	0	0.140432	0	0.140432
TCGA-AA-3681-01A-01R-0905-07	0	3.76425	0	0	0	0	0.814327	1.4217	0	0	0	0.487861	0	3.60667	0	0.814327	0	1.68673	2.85357	0	0	0	0	0	0	0	0	0	0	0	0	0	0	0	0	0	0	0.487861	0	0	0.814327	0	0	0.487861	1.4217	0	4.07503	0	0.814327
TCGA-D5-5538-01A-01R-1653-07	0	0.207513	0	0	0	0.525817	0.109129	0	0.525817	0	0	0	0.207513	1.54539	0	0	0	0	0	0	0	0	0	0	0	0	0	0.207513	0	0	0	0	0	0	0	0	0	0	0	0	0	0	0	0	0.207513	0	0.379276	0	0
TCGA-AA-3870-01A-01R-1022-07	0	4.10407	0	0	0	0	2.27303	1.04149	1.19143	0.377311	0.377311	0.377311	0	0	0	1.04149	0	0	2.12031	0.865027	0	0.377311	0	0	0	0	0	1.19143	0.865027	0	0	0	0	0.650612	0	0.650612	0	0	0	0	0	0	0	0	2.00377	1.04149	4.21156	0	0
TCGA-AZ-6606-01A-11R-1839-07	0	0.179418	0	0	0	0	0.179418	0	0	0	0.258341	0	0	0.331489	0	0	0	0.399649	0.865268	0	0	0	0	0	0	0	0	0.179418	0.179418	0	0	0.0937272	0	0	0	0	0	0	0	0	0	0	0.0937272	0	0.68441	0	0.331489	0	0.179418
TCGA-CA-6716-01A-11R-1839-07	0	0.0959233	0	0	0	0	0.183445	0	0	0	0	0	0	0	0	0	0	0	0	0.0959233	0	0	0	0.183445	0	0	0	0	0.183445	0	0	0	0	0	0	0.183445	0	0	0	0	0	0	0	0	0.645044	0	0.26392	0	0
TCGA-AA-3684-01A-02R-0905-07	0	2.37065	0	0	0	0	1.55444	1.94189	1.55444	0	1.38278	0	0	3.27263	1.94189	0.913479	0.557608	0.913479	3.42945	1.70091	0	0	0	0	0	0.557608	0	1.38278	1.17541	0	0	0	0	0	0	0	0.557608	0	0	0	0.557608	0	0	0	2.13593	0	2.56062	0	0
TCGA-AA-3875-01A-01R-0905-07	0.481359	4.44365	0.804931	0	0.481359	0	0	1.97168	0	0	0.481359	0	0.481359	0.804931	0	0.804931	0	0	1.97168	0.804931	0	0	0.481359	0	0	0	0	0	0.481359	0	0	0	0	0	0	1.04901	0	0	0	0.804931	0.804931	0	0.481359	1.24504	0.481359	0	4.53392	0	0
TCGA-G4-6297-01A-11R-1723-07	0	0.752002	0	0	0	0	0.370526	0	0	0	0.370526	0	0.106272	2.56474	0	0.106272	0	0.370526	0	0	0	0	0	0	0	0	0	0.202327	0	0	0	0	0	0	0	0	0	0	0	0	0	0	0	0	0.752002	0	0.80351	0	0.106272
TCGA-A6-5660-01A-01R-1653-07	0	0	0	0	0	0	0.274343	0	0.422722	0	0.274343	0	0	0.610731	0	0	0	0.190987	0	0.190987	0.274343	0	0	0	0	0	0	0.190987	0	0	0	0	0	0	0	1.42471	0	0	0	0	0	0	0	0	0.610731	0	0	0	0
TCGA-CM-6168-01A-11R-1653-07	0	0	0	0	0	0	0.0975662	0.0975662	0.846854	0	0.0975662	0	0	0.801918	0	0	0	0.479277	0	0.186454	0	0	0	0	0	0	0	0	0	0	0	0	0	0	0	0	0	0	0	0	0	0	0	0	1.99525	0	0.186454	0	0.0975662
TCGA-CM-5348-01A-21R-1723-07	0	0.678638	0	0	0	0	0.255694	0	0	0	0.177509	0.177509	0	0.858521	0	0	0	0	0	0	0	0	0	0	0	0	0	0	0	0	0	0	0	0	0	0	0	0	0	0	0	0	0	0	0.177509	0	0.255694	0	0.177509
TCGA-G4-6295-01A-11R-1723-07	0	0.687303	0	0	0	0	0.22081	0	0	0	0.116487	0	0	0	0	0	0	0	0	0	0	0	0	0	0	0	0	0	0	0	0	0	0	0	0	0.22081	0	0	0	0	0	0	0	0	1.46688	0	0.623155	0	0
TCGA-AA-A00N-01A-02R-A00A-07	0	4.98666	0.451317	0	0	0.76116	1.90267	4.00032	1.34857	0.76116	0.451317	0	0.451317	1.18831	1.34857	1.34857	0	0	0.76116	2.47125	0	0.451317	0	0	0	1.18831	0	1.34857	0.451317	0	0	0.76116	0	0.76116	0.451317	0.451317	0	0.451317	0	0.997369	0	0	0	1.18831	2.25714	0.997369	5.17432	0	0.997369
TCGA-AA-3520-01A-01R-0821-07	0	4.14152	0.896392	0.896392	0	0	1.84362	2.53417	0	0	1.67751	0.394459	0.676592	0.676592	0	0.896392	0	0.394459	0	1.58282	0	0.394459	0	0	0	0.394459	0	0	0	0	0	0	0.676592	0	0.394459	0.394459	0	0	0	0	0	0	0.394459	0	1.07648	1.36136	4.31086	0	0
TCGA-AA-A03F-01A-11R-A16W-07	0	4.25452	0.456492	0	0	0	4.00375	3.81874	3.37922	0.456492	1.72779	0.456492	0.456492	0	0	0.456492	0	0	1.82564	3.15966	0.768743	2.57635	0.456492	0	1.00634	0.456492	0	1.82564	0.768743	0.768743	0	0	2.07221	0.768743	0	3.10931	0	0.456492	0.456492	1.61933	1.91475	0	0.456492	0	4.41367	0	4.17771	0	2.3279
TCGA-QG-A5YW-01A-11R-A28H-07	0	0.149229	0	0	0	0.0773959	0	2.00654	0.216247	0	0	0	0.496985	0.149229	0	0	0	0	0.393944	0.149229	0	0	0	0	0	0.149229	0	0	0	0	0	0	0.279054	0	0	0.149229	0	0	0.149229	0.927794	0	0	0	0	1.27397	0	0.338148	0	0
TCGA-DM-A285-01A-11R-A16W-07	0	0.143323	0	0	0	0.143323	0.0742268	1.26489	0.380015	0	0	0	0	0	0	0	0	0	0	0	0	0	0	0	0	0	0.0742268	0	0	0.143323	0.143323	0	0.143323	0	0	0	0	0	0	0.571268	0	0	0	0	1.4253	0	0	0	0.143323
TCGA-AA-3496-01A-21R-1839-07	0	0.437528	0	0	0	0.0875337	0.494912	0.311825	0	0	0.168018	0	0.311825	0.0875337	0.0875337	0	0	0	0	1.24414	0	0	0	0	0	0	0	0.863812	0	0	0	0	0	0	0.494912	0	0	0	0.168018	0	0	0	0	0	0.54918	0	0.168018	0.0875337	0.168018
TCGA-AA-A02K-01A-03R-A32Y-07	0	0	0	0	0	0	0.291961	0.411166	0.156598	0	0.353339	0	0	0	0	0	0.156598	0	0	0.658758	0	0	0	0	0	0	0	0.156598	0	0	0	0	0	0	0	0.226568	0	0	0.226568	0.156598	0.156598	0	0	0	0.742849	0	0	0	0.0813613
TCGA-AZ-5407-01A-01R-1723-07	0	0.243193	0	0	0	0	0.243193	0	0	0	0.128971	0	0	0	0	0	0	0	0	0	0	0	0	0	0	0	0	0.345696	0	0	0	0	0.243193	0	0	0	0	0	0	0	0	0	0	0	0.742537	0	0.975272	0	0.345696
TCGA-A6-5664-01A-21R-1839-07	0	0	0	0	0	0	0.478581	0	0	0	0.478581	0	0	0	0	0.186143	0	0	1.04428	0.186143	2.90626	0	0	0	0	0	0	0.186143	0	0	0	0	0	0	0	0	0	0	0	0.597944	0	0	0	0	0	0	0.478581	0.186143	0.929979
TCGA-AA-3956-01A-02R-1022-07	0	5.19683	0	0.498591	0	0	3.29049	0.829773	0.829773	1.44267	0	0	0	0	0	2.01009	0.829773	0	0	1.27693	0	0.829773	0	0.498591	0	0	0	0	0.829773	0	0.498591	0	0	0.498591	0	0.829773	0	0.498591	0	0.498591	0.829773	0	1.07814	1.27693	1.81989	1.81989	5.32743	0	0
TCGA-G4-6298-01A-11R-1723-07	0	0.393506	0	0	0	0	0.113813	0.215985	0.215985	0	0.215985	0.393506	0	1.84116	0	0	0.471696	0.215985	1.29526	0.215985	0	0	0	0.544214	0	0	0	0.215985	0	0.215985	0	0	0.393506	0	0	1.44801	0.215985	0	0	0.393506	0	0.215985	0	0	1.84116	0	0.894661	1.07455	0.215985
TCGA-D5-5539-01A-01R-1653-07	0	0.397605	0	0	0	0	0.178399	0.577293	0	0	0.178399	0	0	2.58807	0	0	0	0.178399	0	0	0	0	0	0	0	0	0.0931727	0.178399	0	0	0	0	0	0	0	0	0	0.178399	0	0.178399	0	0	0	0	0.178399	0	0.256929	0.178399	0
TCGA-CM-4747-01A-01R-1410-07	0	6.93801	0	0	0	0	1.69853	4.54485	2.52443	2.75199	0.493469	0	1.57442	2.358	0	3.22857	0	0	0	2.93724	0	0	1.06951	1.06951	0	0.493469	0	1.80893	2.29575	0	0	0	1.69853	1.69853	0	1.43269	0.822409	1.2675	1.43269	0.822409	1.43269	0	1.80893	3.00269	7.66086	0	6.99981	0	0.822409
TCGA-NH-A50V-01A-11R-A28H-07	0	0	0	0.429459	0	0	0.085631	0	0	0	0	0.237609	0	0	0	0	0	0	0.811667	0	0	0	0	0	0.369507	0	0	0	0.085631	0.164504	0	0	0.164504	0	0	0	0	0	0	0	0	0	0	0	0.539549	0	0.164504	0.429459	0.164504
TCGA-AA-3527-01A-01R-0821-07	0	5.23128	0.423306	4.91588	0	1.13398	0.71979	4.43398	2.18661	1.29061	0.71979	0	0.948178	0.423306	1.54522	1.29061	4.03132	0	0	2.57422	2.91186	0.71979	1.13398	0.71979	0	1.29061	0.423306	1.91648	2.39908	0	0	0.71979	0	0.948178	0	0.423306	0.423306	0.423306	0.71979	0	0.423306	0.423306	0	2.12561	3.24917	1.54522	5.08921	0.423306	1.54522
TCGA-A6-2679-01A-02R-1410-07	0	0.727224	0	0	0	0	2.36311	3.28331	1.66342	0	1.43698	0	0	2.89642	0	0	0	0	0	2.45901	0	1.14379	0.727224	0.727224	0	0	0	1.84792	0	0	0	0	0	0	0	0.727224	0	0	0	0	0	0	0	0	2.36311	0	0.727224	0	0
TCGA-CM-6166-01A-11R-1653-07	0	0.430213	0	0	0	0	0	0	0.338747	0	0	0	0	0	0.126101	0	0	0	0	0	0	0	0	0	0	0	0	0.238066	0	0	0	0	0	0	0	0.238066	0	0	0	0	0.238066	0	0	0	0.238066	0	0.591323	0	0.238066
TCGA-DM-A28G-01A-11R-A16W-07	0	0.290503	0	0	0	0.923046	0	0.739827	0.655976	0	0.0809114	0	0	0	0	0	0	0	0	0.0809114	0	0	0	0	0.155763	0	0	0.155763	0.611258	0.155763	0.155763	0	0	0	0	0.155763	0	0	0	0.409224	0	0	0	0	1.13362	0	0.351624	0	0.155763
TCGA-CM-6675-01A-11R-1839-07	0	0.103602	0	0	0	0	0.103602	0	0	0	0	0	0	0	0	0	0	0	0	0	0	0	0	0	0	0	0	0	0.503775	0	0	0	0	0	0	0	0	0	0	0	0	0	0	0	0	0	0.83721	0	0
TCGA-AA-A029-01A-01R-A00A-07	0	5.91057	0.62692	0	0	0.62692	1.9605	4.05473	2.35993	1.28523	0	0	0.62692	0.62692	1.0093	2.51235	1.9605	0	0	2.43904	0	0.62692	1.67881	0	0	1.67881	0	2.18002	1.67881	0	0	0	0.62692	0	0	1.67881	1.28523	1.28523	0.62692	0.62692	0	0	0.62692	1.50126	3.33317	2.43904	6.00089	0	0
TCGA-CM-5862-01A-01R-1653-07	0	0.421086	0	0	0	0	0.123017	0	0.579655	0	0.232545	0.421086	0	0.123017	0	0	0	0	0	0.123017	0	0	0	0	0	0	0	0.421086	0.232545	0	0	0	0	0	0	0.232545	0	0	0	0	0.232545	0	0	0	1.35581	0	0.579655	0	0
TCGA-AZ-4323-01A-21R-1839-07	0	0.551887	0	0	0	0	0.274334	0	0	0	0.351271	0.190981	0	0	0	0	0.100043	0	3.43357	0	0	0	0	0	0	0	0	0	0	0	0	0	0	0	0	0	0	0.100043	0	0	0	0	0	0	0.489382	0	0.666271	0	0
TCGA-AA-A01Z-01A-11R-A083-07	0	4.40384	0	0	0	0	2.12751	1.71382	0	1.18633	0.450288	0	0	0	0	1.48446	0.450288	0	0	1.6057	0	0.995579	0.450288	0	0	0	0	1.18633	0	0	0	0	0	0	0	0.450288	0	0	0	0	1.34647	0	0	1.18633	1.48446	0	4.47109	0	0
TCGA-A6-6138-01A-11R-1774-07	0	0.362818	0	0	0	0	0	0.197774	0	0	0	0	0	0	0	0	0	0	0	0	0	0	0	0	0	0	0	0	0	0.197774	0.197774	0	0	0	0	0	0	0	0	0	0.197774	0	0	0	0	0	0.436135	0	0.103768
TCGA-AA-A01G-01A-01R-A002-07	0	4.39186	0.417472	0.417472	0	0	1.9765	0.417472	0.711105	0	1.12248	0	0	1.12248	0.711105	0.417472	0	0	0.417472	1.12248	0.417472	0.711105	0	0	0	0.417472	0	0.711105	0	0	0	0	0.417472	0.711105	0	0.417472	0	0	0	0	1.41311	0	0.417472	1.12248	1.27832	0.711105	4.50684	0	0.417472
TCGA-3L-AA1B-01A-11R-A37K-07	0	0.386364	0	0	0	0	0.320122	0	0	0	0.320122	0	0	0	0.172816	0	0	0	0	0	0	0	0	0	0	0	0.0901367	0.249179	0.249179	0	0	0	0	0	0	0	0	0	0	0	0	0	0	0	0	0	0.562236	0	0.172816
TCGA-G4-6323-01A-11R-1723-07	0	0.396472	0	0	0	0	0.114794	0.548038	0.73945	0	0.311101	0	0	0.311101	0	0	0	0.217757	0.217757	0	0	0	0	0	0.217757	0	0.114794	0.217757	0	0	0	0	0	0	0	0	0	0	0	0.795896	0	0	0	0	0.396472	0	0.396472	0	0.217757
TCGA-AD-6963-01A-11R-1928-07	0	0.0794479	0	0	0	0	0	0	0.153046	0	0.153046	0	0	0	0	0	0	0	0	0	0	0	0	0	0	0	0.0794479	0	0	0	0	0	0	0	0	0.153046	0	0.0794479	0.0794479	0	0.285748	0	0	0	0.45668	0	0.0794479	0	0
TCGA-G4-6627-01A-11R-1774-07	0	0	0	0	0	0.50401	0	0.927879	0.197578	0	0	0	0	1.08723	0	0	0	0.362486	0.197578	0	0.197578	0	0.197578	0	0	0.283428	0	0.43575	0	0	0	0	0	0	0	0	0	0	0	0.362486	0	0	0.197578	0	0.50401	0	0	0	0.197578
TCGA-G4-6306-01A-11R-1774-07	0	0.579831	0	0	0	0	0.2733	0	0	0	0.145958	0	0	0	0.145958	0	0	0	0	0.944479	0	0	0	0	0	0	0	0	0.2733	0	0.487714	0	0	0	0	0.2733	0	0	0.2733	0.145958	0	0	0	0	0.487714	0	0.145958	0.2733	0
TCGA-AD-6890-01A-11R-1928-07	0	0.598793	0	0	0	0	0	0	0.343562	0	0.520737	0	0	0	0	0.241617	0	0	0	0	0	0	0	0	0	0	0	0.241617	0	0	0	0	0	0	0	0	0	0	0	0	0	0.241617	0	0	1.11508	0	0.436068	0	0
TCGA-A6-6782-01A-11R-1839-07	0	0.466806	0	0	0	0	0.354117	0	0	0	0.156977	0	0	0.292623	0	0	0	0.227099	0	0	0.0815657	0.0815657	0	0	0	0	0	0	0	0	0	0	0	0	0	0	0	0	0	0	0	0	0	0	1.59113	0	0.292623	0	0
TCGA-AA-A01C-01A-01R-A00A-07	0	5.41997	0.715849	0	0	1.42016	0	3.13394	1.42016	1.12877	0	0	0	1.64552	0	1.82931	0	0.715849	1.42016	2.68082	0	0	1.12877	0	0	0	0	1.42016	0	0	0	0	0	0	0	0	0	1.12877	0	0	0	0	0	1.42016	2.68082	1.12877	5.56618	0	0
TCGA-G4-6294-01A-11R-1774-07	0	0.254944	0	0.176968	0.176968	0.327277	0.0923935	1.14088	1.81323	0	0.176968	0.254944	0	0	0	0	0.176968	0	3.35633	0.176968	0.176968	0	0	0	0	0.254944	0	0.517349	1.10946	0	0	0	0.327277	0.176968	0	0.573446	0	0	0	2.7728	0	0	0.176968	0	2.51164	0	0.254944	0	0.972874
TCGA-CM-5349-01A-21R-1723-07	0	0.39892	0	0	0	0	0.219221	0	0.219221	0	0.115606	0	0	0	0	0	0	0.219221	0	0.39892	0	0	0	0	0	0	0	0	0	0	0	0	0	0	0	0	0	0.219221	0	0	0	0	0	0	2.10787	0	0.477952	0	0
TCGA-AA-A01V-01A-23R-A083-07	0	4.93681	0	0	0	0	2.58158	1.15744	0.627389	0.627389	1.59477	0	0	0	0	1.67963	0.36211	0	0	0.836845	0	0.836845	0	0.36211	0	0	0	0.36211	0.627389	0	0	0	0	0	0	0.627389	0	0	0	0.836845	1.00994	0	0.627389	1.28596	1.50204	0	5.04646	0	0.836845
TCGA-AY-A71X-01A-12R-A37K-07	0	0.208073	0	0	0	0	0.431592	0.143409	0.0742731	0	0.38022	0	0	0.143409	0	0	0	0	0	0.38022	0	0	0	0	0	0	0.0742731	0.326065	0	0	0	0	0	0	0	0	0	0	0	0	0	0	0	0	0.38022	0	0.268808	0	0.143409
TCGA-G4-6321-01A-11R-1723-07	0	0.472529	0	0	0	0	0.114051	0.216416	0	0	0	0	0	2.37821	0	0.216416	0	0	0	0	0	0	0	0	0	0	0	0.216416	0	0	0	0	0	0	0	0.216416	0	0	0	0.394227	0	0	0	0	1.47766	0	0.89597	0	0.114051
TCGA-AZ-4616-01A-21R-1839-07	0	0.261758	0	0	0	0	0	0	0	0	0	0.181884	0	0	0	0	0	0	3.22432	0	0	0	0	0	0	0	0	0.691834	0.181884	0	0	0	0	0	0	0	0	0	0	0	0	0	0	0	3.08398	0	0.529547	0	0
TCGA-AZ-6600-01A-11R-1774-07	0	0.247399	0	0	0	0	0	0.44557	0.171536	0	0.0894415	0	0	0	0	0	0	0	0	0.171536	0	0	0	0	0.0894415	0	0	0	0.171536	0	0	0	0	0	0	0	0	0	0	0	0	0	0	0	0.752717	0	0.247399	0.0894415	0
TCGA-4N-A93T-01A-11R-A37K-07	0	0.300716	0	0	0	0	0.581856	0	0	0	0.581856	0	0	1.38179	0	0	0	0.531599	0	0.675375	0	0	0	0	0	0	0.0840712	0.363623	0.422806	0	0	0	0	0	0	0	0	0.161619	0	0.161619	0	0	0	0	0.0840712	0	0.161619	0	0.0840712
TCGA-RU-A8FL-01A-11R-A37K-07	0	0.178293	0	0	0	0	0.329557	0	0	0	0.0931151	0	0	0	0	0	0.178293	0	0	0	0	0	0	0	0	0	0	0.178293	0.577009	0	0	0	0.178293	0	0	0	0	0.178293	0	0	0	0	0	0	0.329557	0	0.329557	0	0.0931151
TCGA-A6-4105-01A-02R-1774-07	0	0.464697	0.111816	0.387455	0.387455	0	0.387455	0	0.536399	0	0	0	0	1.31401	0	0	0	0.536399	0.976931	0.212376	0	0	0	0	0	0	0	0	0.212376	0	0	0	0.212376	0	0	0	0	0	0	0	0	0	0	0	1.14088	0	0.212376	0	0
TCGA-AY-6386-01A-21R-1723-07	0	0.197607	0	0	0	0	0	0	0	0	0	0	0	0.362534	0	0	0	0.883826	2.77729	0	0	0	0	0	0	0	0	0	0	0	0	0	0	0	0	0	0.197607	0.197607	0	0	0	0	0	0	0.62804	0	0.927976	0	0
TCGA-DM-A288-01A-11R-A16W-07	0	0.312655	0	0	0	0	0.218894	0.218894	0.218894	0	0	0	0	0	0	0	0	0	0.799082	0	0	0	0	0	0	0	0	0.550488	0	0.218894	0	0	0.218894	0	0	0.398373	0	0	0	0	0	0	0	0	0.218894	0	0.903488	0	0
TCGA-A6-4107-01A-02R-1410-07	0	3.00731	0	0	0	0	2.15328	2.90304	1.09976	0	0.58855	0	0.789394	1.22499	0	0	0.336963	0	0.58855	1.75928	0.58855	0	0	0.336963	0.336963	0	0	1.61081	0.58855	0	0	0.336963	1.61081	0	0	1.43639	0	0	0.58855	1.82599	1.43639	0	0	0	1.88853	0	3.44847	0	0.789394
TCGA-CK-6751-01A-11R-1839-07	0	0.592195	0	0	0	0	0.297334	0.379591	0.455594	0	0.2077	0	0	0.654081	0	0	0	0	0.767428	0.526225	0	0	0	0	0	0	0	0	0	0	0	0	0	0	0	1.04618	0	0	0	0.2077	0	0	0	0	0.592195	0	0.526225	0	0.109233
[truncated: 1,059 more columns]

## Sheet: S7
Supplementary Table 7. Patient clinical information for the validation cohort
#	Sample	Sex	Age	Stage	MSI	KRAS	NRAS	Pathology	Primary tumor location	Left/right	lymphovascular_invasion	perineural_invasion	Fusobacterium positivity
1	YCC-020	M	75	2	MSS	wild	wild	adenocarcinoma	rectosigmoid junction	left	neg	neg	NEG
2	YCC-036	F	47	2	MSS	G13D	wild	adenocarcinoma	ascending	right	neg	neg	POS
3	YCC-038	F	64	4	MSS	G12V	wild	adenocarcinoma	sigmoid	left	pos	neg	NEG
4	YCC-040	F	81	3	MSS	G12V	wild	adenocarcinoma	ascending	right	neg	neg	POS
5	YCC-050	M	65	4	MSS	wild	wild	adenocarcinoma	rectum	left	pos	pos	NEG
6	YCC-061	F	59	4	MSS	wild	wild	mixed adenoneuroendocrine carcinoma (MANEC)	cecum	right	pos	neg	POS
7	YCC-064	F	79	3	MSS	wild	wild	adenocarcinoma	ascending	right	pos	pos	NEG
8	YCC-065_CRC	M	74	4	MSS	G12D	wild	adenocarcinoma	sigmoid	left	neg	neg	POS
9	YCC-074_colon	F	42	4	MSS	wild	wild	adenocarcinoma	sigmoid	left	pos	pos	NEG
10	YCC-078	F	63	4	MSS	wild	wild	adenocarcinoma	sigmoid	left	pos	pos	NEG
11	YCC-080	F	67	2	MSI-H	wild	wild	adenocarcinoma	ascending	right	neg	neg	NEG
12	YCC-081	F	75	2	MSS	G12S	wild	adenocarcinoma	ascending	right	pos	neg	NEG
13	YCC-087	F	84	3	MSS	G12C	wild	mucinous adenocarcinoma	ascending	right	neg	neg	POS
14	YCC-097	M	67	4	MSS	wild	wild	adenocarcinoma	sigmoid	left	pos	neg	NEG
15	YCC-102	M	56	3	MSS	wild	wild	adenocarcinoma	sigmoid	left	neg	neg	NEG
16	YCC-103	F	50	2	MSS	G12D	wild	adenocarcinoma	cecum	right	neg	neg	POS
17	YCC-104	F	81	2	MSS	G12V	wild	adenocarcinoma	ascending	right	neg	neg	NEG
18	YCC-105	F	82	2	MSS	wild	wild	adenocarcinoma	sigmoid	left	neg	neg	POS

## Sheet: S8
Supplementary Table 8. Cell counts of each subsets for the validation cohort
Sample	Fusobacterium positivity	No. detected cell	No. cell after QC	Remained cell (%)	No. immune cell	Helper Tcell	Macrophage	IgA Plasma cell	Cytotoxic Tcell	Naive Bcell	Regulatory Tcell	Dendritic cell	Monocyte	IgG Plasma cell	Memory Bcell	gd Tcell	NK cell	Cycling cell
YCC-020	NEG	2914	1291	0.443034	1024	235	5	382	90	36	118	2	1	70	48	22	15	0
YCC-036	POS	5637	2950	0.523328	1941	521	104	169	182	352	126	32	21	129	156	64	77	8
YCC-038	NEG	3004	1187	0.39514	534	96	45	156	75	35	43	4	7	15	27	25	6	0
YCC-040	POS	2979	1112	0.37328	771	255	28	50	126	93	60	10	5	43	53	25	22	1
YCC-050	NEG	3144	1300	0.413486	306	64	49	47	67	11	14	3	7	3	16	17	6	2
YCC-061	POS	3124	1967	0.629641	275	30	86	35	18	5	2	29	26	11	9	4	2	18
YCC-064	NEG	4316	1772	0.410565	472	43	183	56	41	4	7	65	12	17	7	14	9	14
YCC-065_CRC	POS	3329	1286	0.386302	579	40	214	56	37	21	9	90	35	30	15	3	8	21
YCC-074_colon	NEG	2776	1070	0.385447	531	142	104	70	66	10	22	56	3	12	12	14	10	10
YCC-078	NEG	2843	1006	0.353852	294	59	48	59	42	7	17	15	1	17	7	8	10	4
YCC-080	NEG	3468	1585	0.457036	1142	60	390	1	52	3	14	39	452	1	2	19	100	9
YCC-081	NEG	3443	1505	0.437119	592	123	137	52	84	10	50	30	18	24	13	14	13	24
YCC-087	POS	3890	1238	0.318252	623	129	102	75	52	51	43	12	46	38	27	12	27	9
YCC-097	NEG	6119	2050	0.335022	471	33	199	72	33	11	2	66	24	6	8	2	5	10
YCC-102	NEG	2972	1546	0.520188	793	183	136	125	93	27	64	44	4	50	35	13	11	8
YCC-103	POS	18499	7087	0.383102	2946	422	784	511	237	182	113	276	43	62	55	42	49	170
YCC-104	NEG	7709	3167	0.410819	1581	478	132	293	151	50	73	51	11	33	59	157	74	19
YCC-105	POS	4427	1846	0.416987	1171	286	93	108	292	44	105	22	9	21	19	111	52	9
